# Supplementary material for: Does emotion regulation engage the same neural circuit as working memory? A meta-analytical comparison between cognitive reappraisal of negative emotion and 2-back working memory task
Source: PLoS One. 2018 Sep 13;13(9):e0203753. doi: 10.1371/journal.pone.0203753 (PMC6136767; doi:10.1371/journal.pone.0203753)
Supplement: S2 File — The minimal data set necessary to replicate these study findings are provided as a supplementary file. (ZIP) [file pone.0203753.s002.zip]

Archive with 43 entries (40 files):
- Contrast_pID05/
- Contrast_pID05/Reappraisal-WorkingMemory_ALE.nii
- Contrast_pID05/Reappraisal-WorkingMemory_clust.nii
- Contrast_pID05/Reappraisal-WorkingMemory_clust.txt
- Contrast_pID05/Reappraisal-WorkingMemory_clust.xls
- Contrast_pID05/Reappraisal-WorkingMemory_clust.xlsx
- Contrast_pID05/Reappraisal-WorkingMemory_P_10k.nii
- Contrast_pID05/Reappraisal-WorkingMemory_Z_pID05.nii
- Contrast_pID05/Reappraisal_conj_WorkingMemory_ALE.nii
- Contrast_pID05/Reappraisal_conj_WorkingMemory_clust.nii
- Contrast_pID05/Reappraisal_conj_WorkingMemory_clust.txt
- Contrast_pID05/Reappraisal_conj_WorkingMemory_clust.xls
- Contrast_pID05/Reappraisal_conj_WorkingMemory_clust.xlsx
- Contrast_pID05/WorkingMemory-Reappraisal_ALE.nii
- Contrast_pID05/WorkingMemory-Reappraisal_clust.nii
- Contrast_pID05/WorkingMemory-Reappraisal_clust.txt
- Contrast_pID05/WorkingMemory-Reappraisal_clust.xls
- Contrast_pID05/WorkingMemory-Reappraisal_clust.xlsx
- Contrast_pID05/WorkingMemory-Reappraisal_clust_new.nii
- Contrast_pID05/WorkingMemory-Reappraisal_P_10k.nii
- Contrast_pID05/WorkingMemory-Reappraisal_Z_pID05.nii
- Reappraisal_05/
- Reappraisal_05/both.nii
- Reappraisal_05/colin_tlrc_1x1x1.nii.gz
- Reappraisal_05/Reappraisal.txt
- Reappraisal_05/Reappraisal_ALE.nii
- Reappraisal_05/Reappraisal_ALE_C05_1k.nii
- Reappraisal_05/Reappraisal_clust.nii
- Reappraisal_05/Reappraisal_clust.txt
- Reappraisal_05/Reappraisal_clust.xls
- Reappraisal_05/Reappraisal_clust.xlsx
- Reappraisal_05/Reappraisal_P.nii
- WM_05/
- WM_05/colin_tlrc_1x1x1.nii.gz
- WM_05/colin_tlrc_2x2x2.nii.gz
- WM_05/WorkingMemory.txt
- WM_05/WorkingMemory_ALE.nii
- WM_05/WorkingMemory_ALE_C05_1k.nii
- WM_05/WorkingMemory_clust.nii
- WM_05/WorkingMemory_clust.txt
- WM_05/WorkingMemory_clust.xls
- WM_05/WorkingMemory_clust.xlsx
- WM_05/WorkingMemory_P.nii
