# Supplementary material for: Does emotion regulation engage the same neural circuit as working memory? A meta-analytical comparison between cognitive reappraisal of negative emotion and 2-back working memory task
Source: PLoS One. 2018 Sep 13;13(9):e0203753. doi: 10.1371/journal.pone.0203753 (PMC6136767; doi:10.1371/journal.pone.0203753)
Supplement: S2 File — The minimal data set necessary to replicate these study findings are provided as a supplementary file. (ZIP) [file pone.0203753.s002.zip › Contrast_pID05/Reappraisal-WorkingMemory_clust.txt]

Mask:
Dimensions                    = 80x96x70
Number of within-brain voxels = 226657
Mask Size                     = Less Conservative (Larger)

Foci:
Coordinate System             = Talairach
Data Set 1 Input Image        = Reappraisal_ALE_C05_1k.nii
Data Set 1 Non-Zero Voxels    = 5638
Number of foci                = 598
Number of experiments         = 46
Total number of subjects      = 1254
Data Set 2 Input Image        = WorkingMemory_ALE_C05_1k.nii
Data Set 2 Non-Zero Voxels    = 8163
Number of foci                = 674
Number of experiments         = 50
Total number of subjects      = 1381
Pooled Data Input Image       = pooled_ALE_C05_1k.nii
Pooled Data Non-Zero Voxels   = 11234
Number of foci                = 1272
Number of experiments         = 96
Total number of subjects      = 2635

ALE - Random Effects, Turkeltaub Non-Additive (HBM, 2012):
File of ALE voxels            = Reappraisal-WorkingMemory_ALE.nii
FWHM minimum value            = 8.46571423326635
FWHM median value             = 9.241242951547518
FWHM maximum value            = 10.935527854620133
Minimum A>B ALE score         = -0.089690946
Maximum A>B ALE score         = 0.056034215
Permutations                  = 10000

P Values: Eickhoff (HBM, 2009)
File of P values              = Reappraisal-WorkingMemory_P_10k.nii

Thresholding:
Threshold Method              = False Discovery Rate, pID
False Discovery Rate (q)      = 0.05
Chosen P value threshold      = 0.0106
Volume > Threshold            = 21688 mm^3
Recommended min. cluster size = 1085 mm^3
Chosen min. cluster size      = 0 mm^3
Thresholded ALE image         = Reappraisal-WorkingMemory_Z_pID05.nii

Cluster Analysis:
  #1: 4552 mm^3 from (-58,16,-12) to (-36,36,16) centered at (-45.5,25.6,-.2)
    Extrema: (Labels are within +/-5mm)
      3.8905919 at (-45.6,27.3,-1.4)	Left Cerebrum.Frontal Lobe.Inferior Frontal Gyrus.Gray Matter.Brodmann area 47
      3.7190166 at (-47,24,10)	Left Cerebrum.Frontal Lobe.Inferior Frontal Gyrus.Gray Matter.Brodmann area 45
      3.4316144 at (-56,24,12)	Left Cerebrum.Frontal Lobe.Inferior Frontal Gyrus.Gray Matter.Brodmann area 45
    Labels: (Nearest gray within +/-5mm)
      2736mm Left Cerebrum.Frontal Lobe.Inferior Frontal Gyrus.Gray Matter.Brodmann area 47
      1256mm Left Cerebrum.Frontal Lobe.Inferior Frontal Gyrus.Gray Matter.Brodmann area 45
      192mm Left Cerebrum.Frontal Lobe.Inferior Frontal Gyrus.Gray Matter.Brodmann area 13
      184mm Left Cerebrum.Frontal Lobe.Middle Frontal Gyrus.Gray Matter.Brodmann area 47
      96mm Left Cerebrum.Frontal Lobe.Inferior Frontal Gyrus.Gray Matter.*
      32mm Left Cerebrum.Sub-lobar.Insula.Gray Matter.Brodmann area 13
      16mm Left Cerebrum.Sub-lobar.Insula.Gray Matter.*
      16mm Left Cerebrum.Frontal Lobe.Inferior Frontal Gyrus.Gray Matter.Brodmann area 46
      8mm No Gray Matter found
      8mm Left Cerebrum.Frontal Lobe.Precentral Gyrus.Gray Matter.Brodmann area 44
      8mm Left Cerebrum.Frontal Lobe.Inferior Frontal Gyrus.Gray Matter.Brodmann area 44

  #2: 3648 mm^3 from (-58,-70,14) to (-36,-50,42) centered at (-45,-59.6,26.8)
    Extrema: (Labels are within +/-5mm)
      3.8905919 at (-43.3,-60,25.3)	Left Cerebrum.Occipital Lobe.Middle Temporal Gyrus.Gray Matter.Brodmann area 19
      3.352795 at (-56,-58,36)	Left Cerebrum.Parietal Lobe.Angular Gyrus.Gray Matter.Brodmann area 39
    Labels: (Nearest gray within +/-5mm)
      936mm Left Cerebrum.Temporal Lobe.Middle Temporal Gyrus.Gray Matter.Brodmann area 39
      824mm Left Cerebrum.Temporal Lobe.Superior Temporal Gyrus.Gray Matter.Brodmann area 39
      736mm Left Cerebrum.Parietal Lobe.Angular Gyrus.Gray Matter.Brodmann area 39
      344mm Left Cerebrum.Temporal Lobe.Superior Temporal Gyrus.Gray Matter.Brodmann area 22
      232mm Left Cerebrum.Parietal Lobe.Inferior Parietal Lobule.Gray Matter.Brodmann area 39
      208mm Left Cerebrum.Occipital Lobe.Middle Temporal Gyrus.Gray Matter.Brodmann area 19
      168mm Left Cerebrum.Parietal Lobe.Supramarginal Gyrus.Gray Matter.Brodmann area 40
      120mm Left Cerebrum.Parietal Lobe.Inferior Parietal Lobule.Gray Matter.Brodmann area 40
      32mm Left Cerebrum.Temporal Lobe.Angular Gyrus.Gray Matter.Brodmann area 39
      24mm Left Cerebrum.Temporal Lobe.Middle Temporal Gyrus.Gray Matter.Brodmann area 22
      8mm Left Cerebrum.Occipital Lobe.Superior Temporal Gyrus.Gray Matter.Brodmann area 22
      8mm Left Cerebrum.Parietal Lobe.Supramarginal Gyrus.Gray Matter.Brodmann area 39
      8mm Left Cerebrum.Parietal Lobe.Angular Gyrus.Gray Matter.Brodmann area 40

  #3: 3136 mm^3 from (-66,-48,-12) to (-48,-28,6) centered at (-58,-35.4,-2.5)
    Extrema: (Labels are within +/-5mm)
      3.8905919 at (-59.1,-34.6,-2.5)	Left Cerebrum.Temporal Lobe.Middle Temporal Gyrus.Gray Matter.Brodmann area 21
    Labels: (Nearest gray within +/-5mm)
      1904mm Left Cerebrum.Temporal Lobe.Middle Temporal Gyrus.Gray Matter.Brodmann area 21
      672mm Left Cerebrum.Temporal Lobe.Middle Temporal Gyrus.Gray Matter.Brodmann area 22
      248mm Left Cerebrum.Temporal Lobe.Middle Temporal Gyrus.Gray Matter.*
      176mm Left Cerebrum.Temporal Lobe.Middle Temporal Gyrus.Gray Matter.Brodmann area 20
      32mm Left Cerebrum.Temporal Lobe.Middle Temporal Gyrus.Gray Matter.Brodmann area 37
      32mm Left Cerebrum.Temporal Lobe.Sub-Gyral.Gray Matter.Brodmann area 37
      32mm Left Cerebrum.Temporal Lobe.Superior Temporal Gyrus.Gray Matter.Brodmann area 22
      16mm Left Cerebrum.Temporal Lobe.Inferior Temporal Gyrus.Gray Matter.Brodmann area 20
      16mm No Gray Matter found
      8mm Left Cerebrum.Temporal Lobe.Superior Temporal Gyrus.Gray Matter.Brodmann area 42

  #4: 3024 mm^3 from (38,18,-6) to (56,42,16) centered at (48.2,27.4,4.3)
    Extrema: (Labels are within +/-5mm)
      3.8905919 at (50.4,27.7,4.9)	Right Cerebrum.Frontal Lobe.Inferior Frontal Gyrus.Gray Matter.Brodmann area 47
      3.7190166 at (43.4,37.4,3.1)	Right Cerebrum.Frontal Lobe.Inferior Frontal Gyrus.Gray Matter.Brodmann area 46
      3.540084 at (49,27,-3)	Right Cerebrum.Frontal Lobe.Inferior Frontal Gyrus.Gray Matter.Brodmann area 47
    Labels: (Nearest gray within +/-5mm)
      1384mm Right Cerebrum.Frontal Lobe.Inferior Frontal Gyrus.Gray Matter.Brodmann area 45
      784mm Right Cerebrum.Frontal Lobe.Inferior Frontal Gyrus.Gray Matter.Brodmann area 47
      288mm Right Cerebrum.Frontal Lobe.Inferior Frontal Gyrus.Gray Matter.Brodmann area 46
      200mm Right Cerebrum.Frontal Lobe.Inferior Frontal Gyrus.Gray Matter.*
      128mm Right Cerebrum.Frontal Lobe.Sub-Gyral.Gray Matter.Brodmann area 10
      104mm Right Cerebrum.Frontal Lobe.Middle Frontal Gyrus.Gray Matter.Brodmann area 47
      88mm Right Cerebrum.Frontal Lobe.Inferior Frontal Gyrus.Gray Matter.Brodmann area 13
      24mm Right Cerebrum.Frontal Lobe.Inferior Frontal Gyrus.Gray Matter.Brodmann area 44
      16mm No Gray Matter found
      8mm Right Cerebrum.Frontal Lobe.Inferior Frontal Gyrus.Gray Matter.Brodmann area 10

  #5: 1584 mm^3 from (42,-62,18) to (58,-48,40) centered at (49.3,-56.1,30.4)
    Extrema: (Labels are within +/-5mm)
      3.7190166 at (48,-58,30)	Right Cerebrum.Temporal Lobe.Superior Temporal Gyrus.Gray Matter.Brodmann area 39
      3.2905266 at (52,-58,34)	Right Cerebrum.Parietal Lobe.Angular Gyrus.Gray Matter.Brodmann area 39
      3.1559067 at (51,-59,30)	Right Cerebrum.Temporal Lobe.Middle Temporal Gyrus.Gray Matter.Brodmann area 39
      3.0902324 at (56,-54,34)	Right Cerebrum.Parietal Lobe.Supramarginal Gyrus.Gray Matter.Brodmann area 40
    Labels: (Nearest gray within +/-5mm)
      528mm Right Cerebrum.Temporal Lobe.Superior Temporal Gyrus.Gray Matter.Brodmann area 39
      384mm Right Cerebrum.Parietal Lobe.Inferior Parietal Lobule.Gray Matter.Brodmann area 40
      336mm Right Cerebrum.Parietal Lobe.Supramarginal Gyrus.Gray Matter.Brodmann area 40
      224mm Right Cerebrum.Temporal Lobe.Middle Temporal Gyrus.Gray Matter.Brodmann area 39
      56mm Right Cerebrum.Parietal Lobe.Angular Gyrus.Gray Matter.Brodmann area 39
      40mm Right Cerebrum.Parietal Lobe.Inferior Parietal Lobule.Gray Matter.Brodmann area 39
      8mm Right Cerebrum.Temporal Lobe.Superior Temporal Gyrus.Gray Matter.Brodmann area 22
      8mm Right Cerebrum.Parietal Lobe.Angular Gyrus.Gray Matter.Brodmann area 40

  #6: 1416 mm^3 from (-16,2,54) to (0,20,66) centered at (-8.7,8.3,61.1)
    Extrema: (Labels are within +/-5mm)
      3.7190166 at (-10.3,12,62)	Left Cerebrum.Frontal Lobe.Superior Frontal Gyrus.Gray Matter.Brodmann area 6
      3.540084 at (-7.6,6.9,64.9)	Left Cerebrum.Frontal Lobe.Superior Frontal Gyrus.Gray Matter.Brodmann area 6
    Labels: (Nearest gray within +/-5mm)
      1136mm Left Cerebrum.Frontal Lobe.Superior Frontal Gyrus.Gray Matter.Brodmann area 6
      224mm Left Cerebrum.Frontal Lobe.Medial Frontal Gyrus.Gray Matter.Brodmann area 6
      56mm Left Cerebrum.Frontal Lobe.Middle Frontal Gyrus.Gray Matter.Brodmann area 6

  #7: 1384 mm^3 from (30,8,38) to (40,22,50) centered at (34.7,15.3,45.4)
    Extrema: (Labels are within +/-5mm)
      3.540084 at (33.2,16.2,46)	Right Cerebrum.Frontal Lobe.Middle Frontal Gyrus.Gray Matter.Brodmann area 8
      3.4316144 at (35,12,46)	Right Cerebrum.Frontal Lobe.Middle Frontal Gyrus.Gray Matter.Brodmann area 6
    Labels: (Nearest gray within +/-5mm)
      640mm Right Cerebrum.Frontal Lobe.Middle Frontal Gyrus.Gray Matter.Brodmann area 6
      472mm Right Cerebrum.Frontal Lobe.Middle Frontal Gyrus.Gray Matter.Brodmann area 8
      224mm Right Cerebrum.Frontal Lobe.Superior Frontal Gyrus.Gray Matter.Brodmann area 8
      24mm Right Cerebrum.Frontal Lobe.Precentral Gyrus.Gray Matter.Brodmann area 9
      24mm Right Cerebrum.Frontal Lobe.Superior Frontal Gyrus.Gray Matter.Brodmann area 6

  #8: 1088 mm^3 from (-18,32,38) to (-6,42,52) centered at (-11.9,37.1,44.5)
    Extrema: (Labels are within +/-5mm)
      3.8905919 at (-15.5,41,40.5)	Left Cerebrum.Frontal Lobe.Superior Frontal Gyrus.Gray Matter.Brodmann area 9
      3.540084 at (-10.4,37.2,44)	Left Cerebrum.Frontal Lobe.Medial Frontal Gyrus.Gray Matter.Brodmann area 8
    Labels: (Nearest gray within +/-5mm)
      856mm Left Cerebrum.Frontal Lobe.Superior Frontal Gyrus.Gray Matter.Brodmann area 8
      144mm Left Cerebrum.Frontal Lobe.Medial Frontal Gyrus.Gray Matter.Brodmann area 8
      48mm Left Cerebrum.Frontal Lobe.Superior Frontal Gyrus.Gray Matter.Brodmann area 6
      40mm Left Cerebrum.Frontal Lobe.Superior Frontal Gyrus.Gray Matter.Brodmann area 9

  #9: 760 mm^3 from (-46,2,44) to (-36,16,54) centered at (-40.7,8.3,48.8)
    Extrema: (Labels are within +/-5mm)
      3.1946511 at (-44,9,50)	Left Cerebrum.Frontal Lobe.Middle Frontal Gyrus.Gray Matter.Brodmann area 6
      3.1213892 at (-40,8,48)	Left Cerebrum.Frontal Lobe.Middle Frontal Gyrus.Gray Matter.Brodmann area 6
    Labels: (Nearest gray within +/-5mm)
      720mm Left Cerebrum.Frontal Lobe.Middle Frontal Gyrus.Gray Matter.Brodmann area 6
      24mm Left Cerebrum.Frontal Lobe.Middle Frontal Gyrus.Gray Matter.Brodmann area 8
      16mm Left Cerebrum.Frontal Lobe.Superior Frontal Gyrus.Gray Matter.Brodmann area 8

 #10: 512 mm^3 from (-12,14,28) to (-8,26,42) centered at (-10.5,20.6,35.2)
    Extrema: (Labels are within +/-5mm)
      2.9290497 at (-12,18,36)	Left Cerebrum.Limbic Lobe.Cingulate Gyrus.Gray Matter.Brodmann area 32
      2.8781617 at (-12,22,34)	Left Cerebrum.Frontal Lobe.Cingulate Gyrus.Gray Matter.Brodmann area 32
    Labels: (Nearest gray within +/-5mm)
      376mm Left Cerebrum.Limbic Lobe.Cingulate Gyrus.Gray Matter.Brodmann area 32
      96mm Left Cerebrum.Frontal Lobe.Cingulate Gyrus.Gray Matter.Brodmann area 32
      16mm Left Cerebrum.Frontal Lobe.Medial Frontal Gyrus.Gray Matter.Brodmann area 9
      16mm Left Cerebrum.Frontal Lobe.Medial Frontal Gyrus.Gray Matter.Brodmann area 6
      8mm Left Cerebrum.Frontal Lobe.Sub-Gyral.Gray Matter.Brodmann area 32

 #11: 432 mm^3 from (-2,26,42) to (10,32,52) centered at (6,29.4,46.2)
    Extrema: (Labels are within +/-5mm)
      2.9478426 at (4,28,46)	Right Cerebrum.Frontal Lobe.Medial Frontal Gyrus.Gray Matter.Brodmann area 8
      2.758879 at (8,32,52)	Right Cerebrum.Frontal Lobe.Superior Frontal Gyrus.Gray Matter.Brodmann area 6
    Labels: (Nearest gray within +/-5mm)
      192mm Right Cerebrum.Frontal Lobe.Superior Frontal Gyrus.Gray Matter.Brodmann area 8
      136mm Right Cerebrum.Frontal Lobe.Medial Frontal Gyrus.Gray Matter.Brodmann area 8
      64mm Right Cerebrum.Frontal Lobe.Superior Frontal Gyrus.Gray Matter.Brodmann area 6
      24mm Left Cerebrum.Frontal Lobe.Medial Frontal Gyrus.Gray Matter.Brodmann area 8
      16mm Left Cerebrum.Frontal Lobe.Superior Frontal Gyrus.Gray Matter.Brodmann area 8

 #12: 128 mm^3 from (10,12,56) to (14,16,62) centered at (12.5,14,58.5)
    Extrema: (Labels are within +/-5mm)
      2.894304 at (12,16,58)	Right Cerebrum.Frontal Lobe.Superior Frontal Gyrus.Gray Matter.Brodmann area 6
    Labels: (Nearest gray within +/-5mm)
      120mm Right Cerebrum.Frontal Lobe.Superior Frontal Gyrus.Gray Matter.Brodmann area 6
      8mm Right Cerebrum.Frontal Lobe.Middle Frontal Gyrus.Gray Matter.Brodmann area 6

 #13: 8 mm^3 at (40,16,16)
    Extrema: (Labels are within +/-5mm)
      2.3263478 at (40,16,16)	Right Cerebrum.Sub-lobar.Insula.Gray Matter.Brodmann area 13
    Labels: (Nearest gray within +/-5mm)
      8mm Right Cerebrum.Sub-lobar.Insula.Gray Matter.Brodmann area 13

 #14: 8 mm^3 at (48,-48,26)
    Extrema: (Labels are within +/-5mm)
      2.3697524 at (48,-48,26)	Right Cerebrum.Parietal Lobe.Inferior Parietal Lobule.Gray Matter.Brodmann area 40
    Labels: (Nearest gray within +/-5mm)
      8mm Right Cerebrum.Parietal Lobe.Inferior Parietal Lobule.Gray Matter.Brodmann area 40

 #15: 8 mm^3 at (-10,18,54)
    Extrema: (Labels are within +/-5mm)
      2.345531 at (-10,18,54)	Left Cerebrum.Frontal Lobe.Superior Frontal Gyrus.Gray Matter.Brodmann area 6
    Labels: (Nearest gray within +/-5mm)
      8mm Left Cerebrum.Frontal Lobe.Superior Frontal Gyrus.Gray Matter.Brodmann area 6


Experiment Table:
[ 0 1 0 3 0 0 1 1 0 0 1 0 1 0 0 0 0 0 0 1 0 0 0 1 0 0 0 0 0 0 1 1 0 0 1 1 1 0 2 0 0 1 1 2 0 1 ]
[ 0 2 0 0 2 0 1 0 2 0 0 1 0 0 0 0 0 1 0 0 0 0 0 0 0 0 0 0 0 0 1 0 0 1 0 0 1 0 2 0 1 1 1 2 0 0 ]
[ 0 1 0 1 2 0 1 1 0 0 1 0 1 0 0 0 0 0 0 0 0 0 0 0 0 0 0 0 0 0 1 0 1 2 0 0 0 0 3 0 0 0 0 1 1 0 ]
[ 0 0 0 3 0 0 1 0 0 0 0 1 2 0 0 3 0 1 0 0 0 0 0 0 0 0 0 0 0 0 1 1 0 1 0 1 0 0 2 0 0 0 2 1 0 0 ]
[ 0 1 0 0 0 0 0 0 1 0 0 0 0 0 0 0 1 0 0 0 0 0 0 0 0 0 1 0 0 0 1 0 0 0 0 0 0 1 0 0 0 0 0 0 0 0 ]
[ 0 2 0 0 0 0 0 0 0 0 1 1 0 1 0 0 0 0 0 1 0 0 0 1 0 0 0 0 0 0 0 0 0 1 0 0 0 0 0 0 0 1 0 0 0 0 ]
[ 0 1 0 1 0 0 0 0 1 0 0 0 0 0 0 1 1 1 0 0 0 0 0 0 0 0 0 0 0 0 0 0 0 1 0 2 0 0 0 0 0 0 0 0 0 0 ]
[ 0 2 0 0 0 0 0 0 1 0 0 0 0 0 0 0 0 0 0 0 0 0 1 0 0 0 0 0 0 0 1 0 0 0 0 0 0 0 1 0 0 1 0 0 0 0 ]
[ 0 0 0 0 0 0 0 0 1 0 0 0 0 0 0 0 0 0 0 0 0 0 1 1 0 0 0 0 0 0 0 0 0 0 0 0 0 0 1 0 0 0 0 0 0 0 ]
[ 0 0 0 0 0 0 0 0 0 0 0 0 0 0 0 0 0 0 0 0 0 0 0 0 0 0 0 0 0 0 0 0 0 0 0 0 0 0 1 0 1 0 0 0 0 0 ]
[ 0 0 0 0 0 0 0 1 0 0 0 0 0 0 0 0 0 0 0 0 1 0 0 0 0 0 0 0 0 0 0 0 0 1 0 0 0 0 1 0 0 0 0 0 0 0 ]
[ 0 0 0 0 0 0 0 0 0 0 0 0 0 0 0 0 0 1 0 0 0 0 0 0 0 0 0 0 0 0 0 0 0 0 0 0 0 0 0 0 0 0 0 0 0 0 ]
[ 0 0 0 0 0 0 0 0 0 0 0 0 0 0 0 0 0 0 0 0 0 0 0 0 0 0 0 0 0 0 0 0 0 0 0 0 0 0 0 0 0 0 0 0 0 0 ]
[ 0 0 0 0 0 0 0 0 0 0 0 0 0 0 0 0 0 0 0 0 0 0 0 0 0 0 0 0 0 0 0 0 0 0 0 0 0 0 0 0 0 0 0 0 0 0 ]
[ 0 0 0 0 0 0 0 0 0 0 0 0 0 0 0 0 0 0 0 0 0 0 0 0 0 0 0 0 0 0 0 0 0 0 0 0 0 0 0 0 0 0 0 0 0 0 ]

Contributors to cluster #1
1 foci from //Ochsner, 2004: Decrease vs. View		  
3 foci from //Kim, 2007: Decrease vs. View		  
1 foci from //Hayes, 2010: Decrease vs. View		  
1 foci from //Modinos, 2010: Decrease vs. View		  
1 foci from //Vanderhasselt, 2013: Decrease vs. View		  
1 foci from //Domes, 2010: Decrease vs. Maintain		  
1 foci from //Ziv, 2013: Decrease vs. View		  
1 foci from //Corbalan, 2015: Decrease vs. View		  
1 foci from //Modinos, 2010: Decrease vs. View		  
1 foci from //Nelson, 2015: Decrease vs. Maintain		  
1 foci from //Price, 2013: Decrease vs. Fixation		  
1 foci from //Rabinak, 2014: Decrease vs. Maintain		  
1 foci from //Sarkheil, 2015: Decrease vs. View		  
2 foci from //Silvers, 2015: Decrease vs. View		  
1 foci from //van der Meer, 2014: Decrease vs. View		  
1 foci from //van der Velde, 2015: Decrease vs. View		  
2 foci from //van der Velde, 2015: Decrease vs. View		  
1 foci from //Zhang, 2012: Decrease vs. View		  

Contributors to cluster #2
2 foci from //Ochsner, 2004: Decrease vs. View		  
2 foci from //Goldin, 2008: Decrease vs. View		  
1 foci from //Hayes, 2010: Decrease vs. View		  
2 foci from //Winecoff, 2011: Decrease vs. View		  
1 foci from //Otto, 2014: Decrease vs. View		  
1 foci from //Golkar, 2012: Decrease vs. View		  
1 foci from //Modinos, 2010: Decrease vs. View		  
1 foci from //Paschke, 2016: Decrease vs. View		  
1 foci from //Sarkheil, 2015: Decrease vs. View		  
2 foci from //Silvers, 2015: Decrease vs. View		  
1 foci from //Stephanou, 2016: Decrease vs. View		  
1 foci from //van der Meer, 2014: Decrease vs. View		  
1 foci from //van der Velde, 2015: Decrease vs. View		  
2 foci from //van der Velde, 2015: Decrease vs. View		  

Contributors to cluster #3
1 foci from //Ochsner, 2004: Decrease vs. View		  
1 foci from //Kim, 2007: Decrease vs. View		  
2 foci from //Goldin, 2008: Decrease vs. View		  
1 foci from //Hayes, 2010: Decrease vs. View		  
1 foci from //Modinos, 2010: Decrease vs. View		  
1 foci from //Vanderhasselt, 2013: Decrease vs. View		  
1 foci from //Domes, 2010: Decrease vs. Maintain		  
1 foci from //Modinos, 2010: Decrease vs. View		  
1 foci from //Paret, 2011: Decrease vs. Maintain		  
2 foci from //Paschke, 2016: Decrease vs. View		  
3 foci from //Silvers, 2015: Decrease vs. View		  
1 foci from //van der Velde, 2015: Decrease vs. View		  
1 foci from //Winecoff, 2013: Decrease vs. View		  

Contributors to cluster #4
3 foci from //Kim, 2007: Decrease vs. View		  
1 foci from //Hayes, 2010: Decrease vs. View		  
1 foci from //Otto, 2014: Decrease vs. View		  
2 foci from //Domes, 2010: Decrease vs. Maintain		  
3 foci from //Phan, 2005: Decrease vs. Maintain		  
1 foci from //Golkar, 2012: Decrease vs. View		  
1 foci from //Modinos, 2010: Decrease vs. View		  
1 foci from //Nelson, 2015: Decrease vs. Maintain		  
1 foci from //Paschke, 2016: Decrease vs. View		  
1 foci from //Rabinak, 2014: Decrease vs. Maintain		  
2 foci from //Silvers, 2015: Decrease vs. View		  
2 foci from //van der Velde, 2015: Decrease vs. View		  
1 foci from //van der Velde, 2015: Decrease vs. View		  

Contributors to cluster #5
1 foci from //Ochsner, 2004: Decrease vs. View		  
1 foci from //Winecoff, 2011: Decrease vs. View		  
1 foci from //Walter, 2009: Decrease vs. View		  
1 foci from //Hallam, 2015: Decrease vs. View		  
1 foci from //Modinos, 2010: Decrease vs. View		  
1 foci from //Schardt, 2010: Decrease vs. View		  

Contributors to cluster #6
2 foci from //Ochsner, 2004: Decrease vs. View		  
1 foci from //Vanderhasselt, 2013: Decrease vs. View		  
1 foci from //Otto, 2014: Decrease vs. View		  
1 foci from //Harenski, 2006: Decrease vs. View		  
1 foci from //Ziv, 2013: Decrease vs. View		  
1 foci from //Corbalan, 2015: Decrease vs. View		  
1 foci from //Paschke, 2016: Decrease vs. View		  
1 foci from //van der Meer, 2014: Decrease vs. View		  

Contributors to cluster #7
1 foci from //Ochsner, 2004: Decrease vs. View		  
1 foci from //Kim, 2007: Decrease vs. View		  
1 foci from //Winecoff, 2011: Decrease vs. View		  
1 foci from //Phan, 2005: Decrease vs. Maintain		  
1 foci from //Walter, 2009: Decrease vs. View		  
1 foci from //Golkar, 2012: Decrease vs. View		  
1 foci from //Paschke, 2016: Decrease vs. View		  
2 foci from //Rabinak, 2014: Decrease vs. Maintain		  

Contributors to cluster #8
2 foci from //Ochsner, 2004: Decrease vs. View		  
1 foci from //Winecoff, 2011: Decrease vs. View		  
1 foci from //Che, 2015: Decrease vs. Maintain		  
1 foci from //Modinos, 2010: Decrease vs. View		  
1 foci from //Silvers, 2015: Decrease vs. View		  
1 foci from //van der Meer, 2014: Decrease vs. View		  

Contributors to cluster #9
1 foci from //Winecoff, 2011: Decrease vs. View		  
1 foci from //Che, 2015: Decrease vs. Maintain		  
1 foci from //Corbalan, 2015: Decrease vs. View		  
1 foci from //Silvers, 2015: Decrease vs. View		  

Contributors to cluster #10
1 foci from //Silvers, 2015: Decrease vs. View		  
1 foci from //Stephanou, 2016: Decrease vs. View		  

Contributors to cluster #11
1 foci from //Modinos, 2010: Decrease vs. View		  
1 foci from //Albein-Urios, 2013: Decrease vs. Maintain		  
1 foci from //Paschke, 2016: Decrease vs. View		  
1 foci from //Silvers, 2015: Decrease vs. View		  

Contributors to cluster #12
1 foci from //Golkar, 2012: Decrease vs. View		  

Contributors to cluster #13

Contributors to cluster #14

Contributors to cluster #15
