# Supplementary material for: Does emotion regulation engage the same neural circuit as working memory? A meta-analytical comparison between cognitive reappraisal of negative emotion and 2-back working memory task
Source: PLoS One. 2018 Sep 13;13(9):e0203753. doi: 10.1371/journal.pone.0203753 (PMC6136767; doi:10.1371/journal.pone.0203753)
Supplement: S2 File — The minimal data set necessary to replicate these study findings are provided as a supplementary file. (ZIP) [file pone.0203753.s002.zip › Contrast_pID05/Reappraisal-WorkingMemory_clust.xls]

Cluster #	Volume (mm^3)	Weighted Center (x,y,z)			Extrema Value	x	y	z	Label
1	4552	-45.5	25.6	-.2	3.8905919	-45.6	27.3	-1.4	Left Cerebrum.Frontal Lobe.Inferior Frontal Gyrus.Gray Matter.Brodmann area 47
					3.7190166	-47	24	10	Left Cerebrum.Frontal Lobe.Inferior Frontal Gyrus.Gray Matter.Brodmann area 45
					3.4316144	-56	24	12	Left Cerebrum.Frontal Lobe.Inferior Frontal Gyrus.Gray Matter.Brodmann area 45
2	3648	-45	-59.6	26.8	3.8905919	-43.3	-60	25.3	Left Cerebrum.Occipital Lobe.Middle Temporal Gyrus.Gray Matter.Brodmann area 19
					3.352795	-56	-58	36	Left Cerebrum.Parietal Lobe.Angular Gyrus.Gray Matter.Brodmann area 39
3	3136	-58	-35.4	-2.5	3.8905919	-59.1	-34.6	-2.5	Left Cerebrum.Temporal Lobe.Middle Temporal Gyrus.Gray Matter.Brodmann area 21
4	3024	48.2	27.4	4.3	3.8905919	50.4	27.7	4.9	Right Cerebrum.Frontal Lobe.Inferior Frontal Gyrus.Gray Matter.Brodmann area 47
					3.7190166	43.4	37.4	3.1	Right Cerebrum.Frontal Lobe.Inferior Frontal Gyrus.Gray Matter.Brodmann area 46
					3.540084	49	27	-3	Right Cerebrum.Frontal Lobe.Inferior Frontal Gyrus.Gray Matter.Brodmann area 47
5	1584	49.3	-56.1	30.4	3.7190166	48	-58	30	Right Cerebrum.Temporal Lobe.Superior Temporal Gyrus.Gray Matter.Brodmann area 39
					3.2905266	52	-58	34	Right Cerebrum.Parietal Lobe.Angular Gyrus.Gray Matter.Brodmann area 39
					3.1559067	51	-59	30	Right Cerebrum.Temporal Lobe.Middle Temporal Gyrus.Gray Matter.Brodmann area 39
					3.0902324	56	-54	34	Right Cerebrum.Parietal Lobe.Supramarginal Gyrus.Gray Matter.Brodmann area 40
6	1416	-8.7	8.3	61.1	3.7190166	-10.3	12	62	Left Cerebrum.Frontal Lobe.Superior Frontal Gyrus.Gray Matter.Brodmann area 6
					3.540084	-7.6	6.9	64.9	Left Cerebrum.Frontal Lobe.Superior Frontal Gyrus.Gray Matter.Brodmann area 6
7	1384	34.7	15.3	45.4	3.540084	33.2	16.2	46	Right Cerebrum.Frontal Lobe.Middle Frontal Gyrus.Gray Matter.Brodmann area 8
					3.4316144	35	12	46	Right Cerebrum.Frontal Lobe.Middle Frontal Gyrus.Gray Matter.Brodmann area 6
8	1088	-11.9	37.1	44.5	3.8905919	-15.5	41	40.5	Left Cerebrum.Frontal Lobe.Superior Frontal Gyrus.Gray Matter.Brodmann area 9
					3.540084	-10.4	37.2	44	Left Cerebrum.Frontal Lobe.Medial Frontal Gyrus.Gray Matter.Brodmann area 8
9	760	-40.7	8.3	48.8	3.1946511	-44	9	50	Left Cerebrum.Frontal Lobe.Middle Frontal Gyrus.Gray Matter.Brodmann area 6
					3.1213892	-40	8	48	Left Cerebrum.Frontal Lobe.Middle Frontal Gyrus.Gray Matter.Brodmann area 6
10	512	-10.5	20.6	35.2	2.9290497	-12	18	36	Left Cerebrum.Limbic Lobe.Cingulate Gyrus.Gray Matter.Brodmann area 32
					2.8781617	-12	22	34	Left Cerebrum.Frontal Lobe.Cingulate Gyrus.Gray Matter.Brodmann area 32
11	432	6	29.4	46.2	2.9478426	4	28	46	Right Cerebrum.Frontal Lobe.Medial Frontal Gyrus.Gray Matter.Brodmann area 8
					2.758879	8	32	52	Right Cerebrum.Frontal Lobe.Superior Frontal Gyrus.Gray Matter.Brodmann area 6
12	128	12.5	14	58.5	2.894304	12	16	58	Right Cerebrum.Frontal Lobe.Superior Frontal Gyrus.Gray Matter.Brodmann area 6
13	8	40	16	16	2.3263478	40	16	16	Right Cerebrum.Sub-lobar.Insula.Gray Matter.Brodmann area 13
14	8	48	-48	26	2.3697524	48	-48	26	Right Cerebrum.Parietal Lobe.Inferior Parietal Lobule.Gray Matter.Brodmann area 40
15	8	-10	18	54	2.345531	-10	18	54	Left Cerebrum.Frontal Lobe.Superior Frontal Gyrus.Gray Matter.Brodmann area 6
