# Supplementary material for: Does emotion regulation engage the same neural circuit as working memory? A meta-analytical comparison between cognitive reappraisal of negative emotion and 2-back working memory task
Source: PLoS One. 2018 Sep 13;13(9):e0203753. doi: 10.1371/journal.pone.0203753 (PMC6136767; doi:10.1371/journal.pone.0203753)
Supplement: S2 File — The minimal data set necessary to replicate these study findings are provided as a supplementary file. (ZIP) [file pone.0203753.s002.zip › Contrast_pID05/Reappraisal-WorkingMemory_clust.xlsx]

## Sheet: Reappraisal-WorkingMemory_clust
Cluster #	Volume (mm^3)	Weighted Center (x,y,z)			Extrema Value	x	y	z	Label
1	4552	-45.5	25.6	-0.2	3.89059	-45.6	27.3	-1.4	Left Cerebrum.Frontal Lobe.Inferior Frontal Gyrus.Gray Matter.Brodmann area 47
					3.71902	-47	24	10	Left Cerebrum.Frontal Lobe.Inferior Frontal Gyrus.Gray Matter.Brodmann area 45
					3.43161	-56	24	12	Left Cerebrum.Frontal Lobe.Inferior Frontal Gyrus.Gray Matter.Brodmann area 45
2	3648	-45	-59.6	26.8	3.89059	-43.3	-60	25.3	Left Cerebrum.Occipital Lobe.Middle Temporal Gyrus.Gray Matter.Brodmann area 19
					3.35279	-56	-58	36	Left Cerebrum.Parietal Lobe.Angular Gyrus.Gray Matter.Brodmann area 39
3	3136	-58	-35.4	-2.5	3.89059	-59.1	-34.6	-2.5	Left Cerebrum.Temporal Lobe.Middle Temporal Gyrus.Gray Matter.Brodmann area 21
4	3024	48.2	27.4	4.3	3.89059	50.4	27.7	4.9	Right Cerebrum.Frontal Lobe.Inferior Frontal Gyrus.Gray Matter.Brodmann area 47
					3.71902	43.4	37.4	3.1	Right Cerebrum.Frontal Lobe.Inferior Frontal Gyrus.Gray Matter.Brodmann area 46
					3.54008	49	27	-3	Right Cerebrum.Frontal Lobe.Inferior Frontal Gyrus.Gray Matter.Brodmann area 47
5	1584	49.3	-56.1	30.4	3.71902	48	-58	30	Right Cerebrum.Temporal Lobe.Superior Temporal Gyrus.Gray Matter.Brodmann area 39
					3.29053	52	-58	34	Right Cerebrum.Parietal Lobe.Angular Gyrus.Gray Matter.Brodmann area 39
					3.15591	51	-59	30	Right Cerebrum.Temporal Lobe.Middle Temporal Gyrus.Gray Matter.Brodmann area 39
					3.09023	56	-54	34	Right Cerebrum.Parietal Lobe.Supramarginal Gyrus.Gray Matter.Brodmann area 40
6	1416	-8.7	8.3	61.1	3.71902	-10.3	12	62	Left Cerebrum.Frontal Lobe.Superior Frontal Gyrus.Gray Matter.Brodmann area 6
					3.54008	-7.6	6.9	64.9	Left Cerebrum.Frontal Lobe.Superior Frontal Gyrus.Gray Matter.Brodmann area 6
7	1384	34.7	15.3	45.4	3.54008	33.2	16.2	46	Right Cerebrum.Frontal Lobe.Middle Frontal Gyrus.Gray Matter.Brodmann area 8
					3.43161	35	12	46	Right Cerebrum.Frontal Lobe.Middle Frontal Gyrus.Gray Matter.Brodmann area 6
8	1088	-11.9	37.1	44.5	3.89059	-15.5	41	40.5	Left Cerebrum.Frontal Lobe.Superior Frontal Gyrus.Gray Matter.Brodmann area 9
					3.54008	-10.4	37.2	44	Left Cerebrum.Frontal Lobe.Medial Frontal Gyrus.Gray Matter.Brodmann area 8
9	760	-40.7	8.3	48.8	3.19465	-44	9	50	Left Cerebrum.Frontal Lobe.Middle Frontal Gyrus.Gray Matter.Brodmann area 6
					3.12139	-40	8	48	Left Cerebrum.Frontal Lobe.Middle Frontal Gyrus.Gray Matter.Brodmann area 6
10	512	-10.5	20.6	35.2	2.92905	-12	18	36	Left Cerebrum.Limbic Lobe.Cingulate Gyrus.Gray Matter.Brodmann area 32
					2.87816	-12	22	34	Left Cerebrum.Frontal Lobe.Cingulate Gyrus.Gray Matter.Brodmann area 32
11	432	6	29.4	46.2	2.94784	4	28	46	Right Cerebrum.Frontal Lobe.Medial Frontal Gyrus.Gray Matter.Brodmann area 8
					2.75888	8	32	52	Right Cerebrum.Frontal Lobe.Superior Frontal Gyrus.Gray Matter.Brodmann area 6
12	128	12.5	14	58.5	2.8943	12	16	58	Right Cerebrum.Frontal Lobe.Superior Frontal Gyrus.Gray Matter.Brodmann area 6
13	8	40	16	16	2.32635	40	16	16	Right Cerebrum.Sub-lobar.Insula.Gray Matter.Brodmann area 13
14	8	48	-48	26	2.36975	48	-48	26	Right Cerebrum.Parietal Lobe.Inferior Parietal Lobule.Gray Matter.Brodmann area 40
15	8	-10	18	54	2.34553	-10	18	54	Left Cerebrum.Frontal Lobe.Superior Frontal Gyrus.Gray Matter.Brodmann area 6
