# Supplementary material for: Does emotion regulation engage the same neural circuit as working memory? A meta-analytical comparison between cognitive reappraisal of negative emotion and 2-back working memory task
Source: PLoS One. 2018 Sep 13;13(9):e0203753. doi: 10.1371/journal.pone.0203753 (PMC6136767; doi:10.1371/journal.pone.0203753)
Supplement: S2 File — The minimal data set necessary to replicate these study findings are provided as a supplementary file. (ZIP) [file pone.0203753.s002.zip › Contrast_pID05/Reappraisal_conj_WorkingMemory_clust.txt]

Mask:
Dimensions                    = 80x96x70
Number of within-brain voxels = 226657
Mask Size                     = Less Conservative (Larger)

Foci:
Coordinate System             = Talairach
Data Set 1 Input Image        = Reappraisal_ALE_C05_1k.nii
Data Set 1 Non-Zero Voxels    = 5638
Number of foci                = 598
Number of experiments         = 46
Total number of subjects      = 1254
Data Set 2 Input Image        = WorkingMemory_ALE_C05_1k.nii
Data Set 2 Non-Zero Voxels    = 8163
Number of foci                = 674
Number of experiments         = 50
Total number of subjects      = 1381
Pooled Data Input Image       = pooled_ALE_C05_1k.nii
Pooled Data Non-Zero Voxels   = 11234
Number of foci                = 1272
Number of experiments         = 96
Total number of subjects      = 2635

ALE - Random Effects, Turkeltaub Non-Additive (HBM, 2012):
File of ALE voxels            = Reappraisal_conj_WorkingMemory_ALE.nii
FWHM minimum value            = 8.46571423326635
FWHM median value             = 9.241242951547518
FWHM maximum value            = 10.935527854620133
Maximum Conjunction ALE score = 0.04047268

Cluster Analysis:
  #1: 3672 mm^3 from (-12,-2,38) to (8,22,60) centered at (-3.1,11.8,49.8)
    Extrema: (Labels are within +/-5mm)
      0.04047268 at (-4,6,54)	Left Cerebrum.Frontal Lobe.Superior Frontal Gyrus.Gray Matter.Brodmann area 6
      0.03503442 at (-6,16,46)	Left Cerebrum.Frontal Lobe.Medial Frontal Gyrus.Gray Matter.Brodmann area 6
      0.0258735 at (4,18,42)	Right Cerebrum.Limbic Lobe.Cingulate Gyrus.Gray Matter.Brodmann area 32
      0.019640505 at (6,18,50)	Right Cerebrum.Frontal Lobe.Superior Frontal Gyrus.Gray Matter.Brodmann area 8
    Labels: (Nearest gray within +/-5mm)
      1048mm Left Cerebrum.Frontal Lobe.Superior Frontal Gyrus.Gray Matter.Brodmann area 6
      992mm Left Cerebrum.Frontal Lobe.Medial Frontal Gyrus.Gray Matter.Brodmann area 6
      288mm Left Cerebrum.Frontal Lobe.Superior Frontal Gyrus.Gray Matter.Brodmann area 8
      248mm Right Cerebrum.Limbic Lobe.Cingulate Gyrus.Gray Matter.Brodmann area 32
      208mm Left Cerebrum.Limbic Lobe.Cingulate Gyrus.Gray Matter.Brodmann area 32
      200mm Left Cerebrum.Frontal Lobe.Medial Frontal Gyrus.Gray Matter.Brodmann area 8
      200mm Right Cerebrum.Frontal Lobe.Superior Frontal Gyrus.Gray Matter.Brodmann area 8
      176mm Right Cerebrum.Frontal Lobe.Medial Frontal Gyrus.Gray Matter.Brodmann area 8
      144mm Left Cerebrum.Frontal Lobe.Medial Frontal Gyrus.Gray Matter.Brodmann area 32
      96mm Right Cerebrum.Frontal Lobe.Medial Frontal Gyrus.Gray Matter.Brodmann area 6
      64mm Right Cerebrum.Frontal Lobe.Superior Frontal Gyrus.Gray Matter.Brodmann area 6
      8mm Left Cerebrum.Frontal Lobe.Cingulate Gyrus.Gray Matter.Brodmann area 32

  #2: 1072 mm^3 from (-44,-8,42) to (-30,6,58) centered at (-37.9,-2.3,48.3)
    Extrema: (Labels are within +/-5mm)
      0.028295271 at (-40,-2,46)	Left Cerebrum.Frontal Lobe.Middle Frontal Gyrus.Gray Matter.Brodmann area 6
      0.022564309 at (-32,-2,54)	Left Cerebrum.Frontal Lobe.Middle Frontal Gyrus.Gray Matter.Brodmann area 6
      0.020116393 at (-42,4,42)	Left Cerebrum.Frontal Lobe.Middle Frontal Gyrus.Gray Matter.Brodmann area 6
    Labels: (Nearest gray within +/-5mm)
      712mm Left Cerebrum.Frontal Lobe.Middle Frontal Gyrus.Gray Matter.Brodmann area 6
      352mm Left Cerebrum.Frontal Lobe.Precentral Gyrus.Gray Matter.Brodmann area 6
      8mm Left Cerebrum.Frontal Lobe.Precentral Gyrus.Gray Matter.Brodmann area 4

  #3: 728 mm^3 from (-38,14,-4) to (-32,24,8) centered at (-35.1,18.9,2.7)
    Extrema: (Labels are within +/-5mm)
      0.03451952 at (-36,18,2)	Left Cerebrum.Sub-lobar.Insula.Gray Matter.*
    Labels: (Nearest gray within +/-5mm)
      432mm Left Cerebrum.Sub-lobar.Insula.Gray Matter.Brodmann area 13
      72mm Left Cerebrum.Sub-lobar.Insula.Gray Matter.*
      64mm Left Cerebrum.Sub-lobar.Extra-Nuclear.Gray Matter.Brodmann area 47
      56mm Left Cerebrum.Frontal Lobe.Inferior Frontal Gyrus.Gray Matter.Brodmann area 47
      32mm Left Cerebrum.Sub-lobar.Claustrum.Gray Matter.*
      32mm Left Cerebrum.Frontal Lobe.Inferior Frontal Gyrus.Gray Matter.Brodmann area 13
      24mm Left Cerebrum.Frontal Lobe.Inferior Frontal Gyrus.Gray Matter.Brodmann area 45
      8mm Left Cerebrum.Sub-lobar.Insula.Gray Matter.Brodmann area 47
      8mm Left Cerebrum.Frontal Lobe.Inferior Frontal Gyrus.Gray Matter.*

  #4: 648 mm^3 from (32,14,-4) to (40,22,8) centered at (35.8,18.4,.6)
    Extrema: (Labels are within +/-5mm)
      0.03228169 at (36,18,0)	Right Cerebrum.Sub-lobar.Insula.Gray Matter.*
    Labels: (Nearest gray within +/-5mm)
      288mm Right Cerebrum.Sub-lobar.Insula.Gray Matter.Brodmann area 13
      136mm Right Cerebrum.Sub-lobar.Insula.Gray Matter.*
      80mm Right Cerebrum.Frontal Lobe.Inferior Frontal Gyrus.Gray Matter.Brodmann area 47
      72mm Right Cerebrum.Sub-lobar.Extra-Nuclear.Gray Matter.Brodmann area 47
      32mm Right Cerebrum.Sub-lobar.Insula.Gray Matter.Brodmann area 47
      16mm Right Cerebrum.Sub-lobar.Claustrum.Gray Matter.*
      16mm Right Cerebrum.Frontal Lobe.Inferior Frontal Gyrus.Gray Matter.Brodmann area 45
      8mm Right Cerebrum.Sub-lobar.Inferior Frontal Gyrus.Gray Matter.Brodmann area 47

  #5: 336 mm^3 from (36,18,34) to (42,26,42) centered at (39.5,21.6,38.6)
    Extrema: (Labels are within +/-5mm)
      0.027777122 at (40,20,38)	Right Cerebrum.Frontal Lobe.Precentral Gyrus.Gray Matter.Brodmann area 9
    Labels: (Nearest gray within +/-5mm)
      184mm Right Cerebrum.Frontal Lobe.Precentral Gyrus.Gray Matter.Brodmann area 9
      136mm Right Cerebrum.Frontal Lobe.Middle Frontal Gyrus.Gray Matter.Brodmann area 8
      16mm Right Cerebrum.Frontal Lobe.Middle Frontal Gyrus.Gray Matter.Brodmann area 9

  #6: 184 mm^3 from (32,44,10) to (36,52,20) centered at (33.5,47.9,15.4)
    Extrema: (Labels are within +/-5mm)
      0.020338645 at (34,46,16)	Right Cerebrum.Frontal Lobe.Middle Frontal Gyrus.Gray Matter.Brodmann area 10
      0.020028546 at (34,50,12)	Right Cerebrum.Frontal Lobe.Middle Frontal Gyrus.Gray Matter.Brodmann area 10
    Labels: (Nearest gray within +/-5mm)
      136mm Right Cerebrum.Frontal Lobe.Middle Frontal Gyrus.Gray Matter.Brodmann area 10
      48mm Right Cerebrum.Frontal Lobe.Superior Frontal Gyrus.Gray Matter.Brodmann area 10

  #7: 136 mm^3 from (-48,12,8) to (-44,16,14) centered at (-46.1,13.6,10.5)
    Extrema: (Labels are within +/-5mm)
      0.020339128 at (-46,14,12)	Left Cerebrum.Frontal Lobe.Inferior Frontal Gyrus.Gray Matter.Brodmann area 44
    Labels: (Nearest gray within +/-5mm)
      72mm Left Cerebrum.Frontal Lobe.Inferior Frontal Gyrus.Gray Matter.Brodmann area 44
      64mm Left Cerebrum.Frontal Lobe.Precentral Gyrus.Gray Matter.Brodmann area 44

  #8: 72 mm^3 from (-44,6,38) to (-40,12,40) centered at (-42,8.6,38.9)
    Extrema: (Labels are within +/-5mm)
      0.018841555 at (-42,6,40)	Left Cerebrum.Frontal Lobe.Middle Frontal Gyrus.Gray Matter.Brodmann area 6
      0.018643823 at (-42,10,38)	Left Cerebrum.Frontal Lobe.Middle Frontal Gyrus.Gray Matter.Brodmann area 9
    Labels: (Nearest gray within +/-5mm)
      24mm Left Cerebrum.Frontal Lobe.Middle Frontal Gyrus.Gray Matter.Brodmann area 9
      24mm Left Cerebrum.Frontal Lobe.Middle Frontal Gyrus.Gray Matter.Brodmann area 8
      16mm Left Cerebrum.Frontal Lobe.Precentral Gyrus.Gray Matter.Brodmann area 9
      8mm Left Cerebrum.Frontal Lobe.Middle Frontal Gyrus.Gray Matter.Brodmann area 6

  #9: 48 mm^3 from (48,-50,36) to (50,-48,40) centered at (48.3,-49,37.7)
    Extrema: (Labels are within +/-5mm)
      0.021161478 at (48,-50,38)	Right Cerebrum.Parietal Lobe.Inferior Parietal Lobule.Gray Matter.Brodmann area 40
    Labels: (Nearest gray within +/-5mm)
      48mm Right Cerebrum.Parietal Lobe.Inferior Parietal Lobule.Gray Matter.Brodmann area 40

 #10: 32 mm^3 from (32,2,46) to (36,2,48) centered at (34,2,46.5)
    Extrema: (Labels are within +/-5mm)
      0.018465087 at (34,2,46)	Right Cerebrum.Frontal Lobe.Middle Frontal Gyrus.Gray Matter.Brodmann area 6
    Labels: (Nearest gray within +/-5mm)
      32mm Right Cerebrum.Frontal Lobe.Middle Frontal Gyrus.Gray Matter.Brodmann area 6

 #11: 16 mm^3 from (46,-52,36) to (46,-52,38) centered at (46,-52,37)
    Extrema: (Labels are within +/-5mm)
      0.018808022 at (46,-52,38)	Right Cerebrum.Parietal Lobe.Inferior Parietal Lobule.Gray Matter.Brodmann area 40
    Labels: (Nearest gray within +/-5mm)
      16mm Right Cerebrum.Parietal Lobe.Inferior Parietal Lobule.Gray Matter.Brodmann area 40

 #12: 8 mm^3 at (-32,22,-4)
    Extrema: (Labels are within +/-5mm)
      0.016598415 at (-32,22,-4)	Left Cerebrum.Frontal Lobe.Inferior Frontal Gyrus.Gray Matter.Brodmann area 47
    Labels: (Nearest gray within +/-5mm)
      8mm Left Cerebrum.Frontal Lobe.Inferior Frontal Gyrus.Gray Matter.Brodmann area 47

 #13: 8 mm^3 at (36,14,8)
    Extrema: (Labels are within +/-5mm)
      0.016599225 at (36,14,8)	Right Cerebrum.Sub-lobar.Insula.Gray Matter.Brodmann area 13
    Labels: (Nearest gray within +/-5mm)
      8mm Right Cerebrum.Sub-lobar.Insula.Gray Matter.Brodmann area 13

 #14: 8 mm^3 at (8,14,52)
    Extrema: (Labels are within +/-5mm)
      0.018219654 at (8,14,52)	Right Cerebrum.Frontal Lobe.Superior Frontal Gyrus.Gray Matter.Brodmann area 6
    Labels: (Nearest gray within +/-5mm)
      8mm Right Cerebrum.Frontal Lobe.Superior Frontal Gyrus.Gray Matter.Brodmann area 6


Experiment Table:
[ 2 0 2 1 0 0 1 0 1 1 1 0 1 1 0 1 0 0 0 0 0 0 0 0 0 1 0 0 0 0 0 0 1 2 0 1 0 1 0 0 0 0 1 0 1 0 0 0 0 0 0 0 2 1 0 1 0 0 1 0 0 0 1 1 0 1 1 0 2 0 0 0 1 1 1 1 0 1 0 1 1 0 1 0 0 1 3 1 0 0 0 1 0 1 0 2 ]
[ 0 1 1 0 0 0 0 1 0 0 0 0 1 0 0 0 0 0 0 0 0 0 0 0 0 0 0 0 0 0 0 1 0 2 0 1 0 0 0 0 0 0 0 0 0 0 0 1 0 0 0 0 0 0 0 0 0 0 1 0 1 1 0 0 0 0 0 1 0 0 0 0 0 0 0 0 0 0 1 0 0 0 0 0 0 0 0 1 0 0 0 0 0 0 0 0 ]
[ 0 0 0 0 0 0 0 0 1 1 0 0 0 0 0 0 0 0 0 0 0 0 0 0 0 0 0 0 0 0 0 0 0 0 0 0 0 0 1 0 0 1 0 0 0 0 0 1 0 1 0 0 0 0 1 0 0 0 0 0 0 0 1 0 0 0 1 0 0 0 0 0 0 0 0 0 0 0 0 0 0 0 0 0 0 0 0 0 0 0 0 0 0 0 0 0 ]
[ 0 0 0 0 0 0 0 0 1 1 0 0 0 0 0 0 0 0 0 0 0 0 0 0 0 0 0 0 0 0 0 0 0 0 0 0 0 0 0 0 0 0 1 0 0 0 0 0 0 0 0 0 0 0 0 0 1 0 1 0 0 0 0 0 0 0 0 0 0 0 0 0 0 0 1 0 0 0 0 0 0 1 0 0 0 0 0 0 0 0 0 0 0 0 0 0 ]
[ 0 0 0 0 0 0 0 0 0 0 0 0 0 0 0 0 0 0 0 0 0 0 0 0 0 0 0 0 0 0 0 1 0 0 0 0 0 0 1 0 0 0 0 0 0 0 0 0 0 0 0 0 0 0 0 0 0 0 0 0 0 0 0 0 0 0 0 0 0 0 0 0 0 0 0 0 1 0 0 1 0 0 0 0 0 0 0 0 0 0 1 0 0 0 0 0 ]
[ 0 0 0 0 0 0 0 0 0 0 0 0 0 0 0 0 0 0 0 0 0 0 0 0 0 0 0 0 0 0 0 0 0 0 0 0 0 0 0 0 0 0 0 0 0 0 0 0 0 0 0 0 0 0 0 0 0 0 0 0 0 0 0 0 0 0 0 0 0 0 0 0 0 0 0 0 0 0 1 0 0 0 0 0 0 0 0 0 0 0 0 0 0 0 0 0 ]
[ 0 0 0 0 0 0 0 0 0 0 0 0 0 0 0 0 0 0 0 0 0 0 0 0 0 0 0 0 0 0 0 0 0 0 0 0 0 0 0 0 0 0 0 0 0 0 0 0 0 0 0 0 0 0 0 0 0 0 0 0 0 0 0 0 0 0 0 0 0 0 0 0 0 0 0 0 0 0 0 0 0 0 0 0 0 0 0 0 0 0 0 0 0 0 0 0 ]
[ 0 0 0 0 0 0 0 0 0 0 0 0 0 0 0 0 0 0 0 0 0 0 0 0 0 0 0 0 0 0 0 0 0 0 0 0 0 0 0 0 0 0 0 0 0 0 0 0 0 0 0 0 0 0 0 0 0 0 0 0 0 0 0 0 0 0 0 0 0 0 0 0 0 0 0 0 0 0 0 0 0 0 0 0 0 0 0 0 0 0 0 0 0 0 0 0 ]
[ 0 0 0 0 0 0 0 0 0 0 0 0 0 0 0 0 0 0 0 0 0 0 0 0 0 0 0 0 0 0 0 0 0 0 0 0 0 0 0 0 0 0 0 0 0 0 0 0 0 0 0 0 0 0 0 0 0 0 0 0 0 0 0 0 0 0 0 0 0 0 0 0 0 0 0 0 0 0 0 0 0 0 0 0 0 0 0 0 0 0 0 0 0 0 0 0 ]
[ 0 0 0 0 0 0 0 0 0 0 0 0 0 0 0 0 0 0 0 0 0 0 0 0 0 0 0 0 0 0 0 0 0 0 0 0 0 0 0 0 0 0 0 0 0 0 0 0 0 0 0 0 0 0 0 0 0 0 0 0 0 0 0 0 0 0 0 0 0 0 0 0 0 0 0 0 0 0 0 0 0 0 0 0 0 0 0 0 0 0 0 0 0 0 0 0 ]
[ 0 0 0 0 0 0 0 0 0 0 0 0 0 0 0 0 0 0 0 0 0 0 0 0 0 0 0 0 0 0 0 0 0 0 0 0 0 0 0 0 0 0 0 0 0 0 0 0 0 0 0 0 0 0 0 0 0 0 0 0 0 0 0 0 0 0 0 0 0 0 0 0 0 0 0 0 0 0 0 0 0 0 0 0 0 0 0 0 0 0 0 0 0 0 0 0 ]
[ 0 0 0 0 0 0 0 0 0 0 0 0 0 0 0 0 0 0 0 0 0 0 0 0 0 0 0 0 0 0 0 0 0 0 0 0 0 0 0 0 0 0 0 0 0 0 0 0 0 0 0 0 0 0 0 0 0 0 0 0 0 0 0 0 0 0 0 0 0 0 0 0 0 0 0 0 0 0 0 0 0 0 0 0 0 0 0 0 0 0 0 0 0 0 0 0 ]
[ 0 0 0 0 0 0 0 0 0 0 0 0 0 0 0 0 0 0 0 0 0 0 0 0 0 0 0 0 0 0 0 0 0 0 0 0 0 0 0 0 0 0 0 0 0 0 0 0 0 0 0 0 0 0 0 0 0 0 0 0 0 0 0 0 0 0 0 0 0 0 0 0 0 0 0 0 0 0 0 0 0 0 0 0 0 0 0 0 0 0 0 0 0 0 0 0 ]
[ 0 0 0 0 0 0 0 0 0 0 0 0 0 0 0 0 0 0 0 0 0 0 0 0 0 0 0 0 0 0 0 0 0 0 0 0 0 0 0 0 0 0 0 0 0 0 0 0 0 0 0 0 0 0 0 0 0 0 0 0 0 0 0 0 0 0 0 0 0 0 0 0 0 0 0 0 0 0 0 0 0 0 0 0 0 0 0 0 0 0 0 0 0 0 0 0 ]

Contributors to cluster #1
2 foci from //Ochsner, 2002: Decrease vs. View		    
2 foci from //Eippert, 2007: Decrease vs. View		    
1 foci from //Kim, 2007: Decrease vs. View		    
1 foci from //Hayes, 2010: Decrease vs. View		    
1 foci from //Winecoff, 2011: Decrease vs. View		    
1 foci from //Veit, 2012: Decrease vs. View		    
1 foci from //Vanderhasselt, 2013: Decrease vs. View		    
1 foci from //Domes, 2010: Decrease vs. Maintain		    
1 foci from //Harenski, 2006: Decrease vs. View		    
1 foci from //Phan, 2005: Decrease vs. Maintain		    
1 foci from //Denny, 2015: Decrease vs. View		    
1 foci from //Paret, 2011: Decrease vs. Maintain		    
2 foci from //Paschke, 2016: Decrease vs. View		    
1 foci from //Rabinak, 2014: Decrease vs. Maintain		    
1 foci from //Schardt, 2010: Decrease vs. View		    
1 foci from //van der Velde, 2015: Decrease vs. View		    
1 foci from //Winecoff, 2013: Decrease vs. View		    
2 foci from //Allen, 2006: Task vs. control		    
1 foci from //Binder, 2006: Task vs. control		    
1 foci from //Ricciardi, 2006: Task vs. control		    
1 foci from //Koshino, 2008: Task vs. control		    
1 foci from //Blokland, 2011: Task vs. control		    
1 foci from //Chang, 2010: Task vs. control		    
1 foci from //Dima, 2014: Task vs. control		    
1 foci from //Drapier, 2008: Task vs. control		    
2 foci from //Garrett, 2011: Task vs. control		    
1 foci from //Jansma, 2004: Task vs. control		    
1 foci from //Johannsen, 2013: Task vs. control		    
1 foci from //Joseph, 2012: Task vs. control		    
1 foci from //Lycke, 2008: Task vs. control		    
1 foci from //Oflaz, 2014: Task vs. control		    
1 foci from //Paskavitz, 2010: Task vs. control		    
1 foci from //Quide, 2013: Task vs. control		    
1 foci from //Ravizza, 2004: Task vs. control		    
1 foci from //Schneiders, 2011: Task vs. control		    
3 foci from //Seo, 2012: Task vs. control		    
1 foci from //Seo, 2014: Task vs. control		    
1 foci from //Sanchez-Carrion, 2008: Task vs. control		    
1 foci from //van der Wee, 2003: Task vs. control		    
2 foci from //Malisza, 2005: Task vs. control		    

Contributors to cluster #2
1 foci from //Ochsner, 2004: Decrease vs. View		    
1 foci from //Eippert, 2007: Decrease vs. View		    
1 foci from //Modinos, 2010: Decrease vs. View		    
1 foci from //Domes, 2010: Decrease vs. Maintain		    
1 foci from //Nelson, 2015: Decrease vs. Maintain		    
2 foci from //Paschke, 2016: Decrease vs. View		    
1 foci from //Rabinak, 2014: Decrease vs. Maintain		    
1 foci from //Honey, 2003: Task vs. control		    
1 foci from //Koshino, 2008: Task vs. control		    
1 foci from //Barch, 2007: Task vs. Encoding		    
1 foci from //Bleich-Cohen, 2014: Task vs. control		    
1 foci from //Drobyshevsky, 2006: Task vs. control		    
1 foci from //Park, 2011: Task vs. control		    
1 foci from //Seo, 2014: Task vs. control		    

Contributors to cluster #3
1 foci from //Winecoff, 2011: Decrease vs. View		    
1 foci from //Veit, 2012: Decrease vs. View		    
1 foci from //Silvers, 2015: Decrease vs. View		    
1 foci from //van der Meer, 2014: Decrease vs. View		    
1 foci from //Honey, 2003: Task vs. control		    
1 foci from //Yoo, 2004: Task vs. control		    
1 foci from //Cader, 2006: Task vs. control		    
1 foci from //Blokland, 2011: Task vs. control		    
1 foci from //Drapier, 2008: Task vs. control		    

Contributors to cluster #4
1 foci from //Winecoff, 2011: Decrease vs. View		    
1 foci from //Veit, 2012: Decrease vs. View		    
1 foci from //van der Velde, 2015: Decrease vs. View		    
1 foci from //Deckersbach, 2008: Task vs. control		    
1 foci from //Koshino, 2008: Task vs. control		    
1 foci from //Joseph, 2012: Task vs. control		    
1 foci from //Ragland, 2002: Task vs. control		    

Contributors to cluster #5
1 foci from //Nelson, 2015: Decrease vs. Maintain		    
1 foci from //Silvers, 2015: Decrease vs. View		    
1 foci from //Lythe, 2012: Task vs. control		    
1 foci from //Paskavitz, 2010: Task vs. control		    
1 foci from //Sweet, 2010: Task vs. control		    

Contributors to cluster #6
1 foci from //Park, 2011: Task vs. control		    

Contributors to cluster #7

Contributors to cluster #8

Contributors to cluster #9

Contributors to cluster #10

Contributors to cluster #11

Contributors to cluster #12

Contributors to cluster #13

Contributors to cluster #14
