# Supplementary material for: Does emotion regulation engage the same neural circuit as working memory? A meta-analytical comparison between cognitive reappraisal of negative emotion and 2-back working memory task
Source: PLoS One. 2018 Sep 13;13(9):e0203753. doi: 10.1371/journal.pone.0203753 (PMC6136767; doi:10.1371/journal.pone.0203753)
Supplement: S2 File — The minimal data set necessary to replicate these study findings are provided as a supplementary file. (ZIP) [file pone.0203753.s002.zip › Contrast_pID05/Reappraisal_conj_WorkingMemory_clust.xls]

Cluster #	Volume (mm^3)	Weighted Center (x,y,z)			Extrema Value	x	y	z	Label
1	3672	-3.1	11.8	49.8	0.04047268	-4	6	54	Left Cerebrum.Frontal Lobe.Superior Frontal Gyrus.Gray Matter.Brodmann area 6
					0.03503442	-6	16	46	Left Cerebrum.Frontal Lobe.Medial Frontal Gyrus.Gray Matter.Brodmann area 6
					0.0258735	4	18	42	Right Cerebrum.Limbic Lobe.Cingulate Gyrus.Gray Matter.Brodmann area 32
					0.019640505	6	18	50	Right Cerebrum.Frontal Lobe.Superior Frontal Gyrus.Gray Matter.Brodmann area 8
2	1072	-37.9	-2.3	48.3	0.028295271	-40	-2	46	Left Cerebrum.Frontal Lobe.Middle Frontal Gyrus.Gray Matter.Brodmann area 6
					0.022564309	-32	-2	54	Left Cerebrum.Frontal Lobe.Middle Frontal Gyrus.Gray Matter.Brodmann area 6
					0.020116393	-42	4	42	Left Cerebrum.Frontal Lobe.Middle Frontal Gyrus.Gray Matter.Brodmann area 6
3	728	-35.1	18.9	2.7	0.03451952	-36	18	2	Left Cerebrum.Sub-lobar.Insula.Gray Matter.*
4	648	35.8	18.4	0.6	0.03228169	36	18	0	Right Cerebrum.Sub-lobar.Insula.Gray Matter.*
5	336	39.5	21.6	38.6	0.027777122	40	20	38	Right Cerebrum.Frontal Lobe.Precentral Gyrus.Gray Matter.Brodmann area 9
6	184	33.5	47.9	15.4	0.020338645	34	46	16	Right Cerebrum.Frontal Lobe.Middle Frontal Gyrus.Gray Matter.Brodmann area 10
					0.020028546	34	50	12	Right Cerebrum.Frontal Lobe.Middle Frontal Gyrus.Gray Matter.Brodmann area 10
7	136	-46.1	13.6	10.5	0.020339128	-46	14	12	Left Cerebrum.Frontal Lobe.Inferior Frontal Gyrus.Gray Matter.Brodmann area 44
8	72	-42	8.6	38.9	0.018841555	-42	6	40	Left Cerebrum.Frontal Lobe.Middle Frontal Gyrus.Gray Matter.Brodmann area 6
					0.018643823	-42	10	38	Left Cerebrum.Frontal Lobe.Middle Frontal Gyrus.Gray Matter.Brodmann area 9
9	48	48.3	-49	37.7	0.021161478	48	-50	38	Right Cerebrum.Parietal Lobe.Inferior Parietal Lobule.Gray Matter.Brodmann area 40
10	32	34	2	46.5	0.018465087	34	2	46	Right Cerebrum.Frontal Lobe.Middle Frontal Gyrus.Gray Matter.Brodmann area 6
11	16	46	-52	37	0.018808022	46	-52	38	Right Cerebrum.Parietal Lobe.Inferior Parietal Lobule.Gray Matter.Brodmann area 40
12	8	-32	22	-4	0.016598415	-32	22	-4	Left Cerebrum.Frontal Lobe.Inferior Frontal Gyrus.Gray Matter.Brodmann area 47
13	8	36	14	8	0.016599225	36	14	8	Right Cerebrum.Sub-lobar.Insula.Gray Matter.Brodmann area 13
14	8	8	14	52	0.018219654	8	14	52	Right Cerebrum.Frontal Lobe.Superior Frontal Gyrus.Gray Matter.Brodmann area 6
