# Supplementary material for: Does emotion regulation engage the same neural circuit as working memory? A meta-analytical comparison between cognitive reappraisal of negative emotion and 2-back working memory task
Source: PLoS One. 2018 Sep 13;13(9):e0203753. doi: 10.1371/journal.pone.0203753 (PMC6136767; doi:10.1371/journal.pone.0203753)
Supplement: S2 File — The minimal data set necessary to replicate these study findings are provided as a supplementary file. (ZIP) [file pone.0203753.s002.zip › Contrast_pID05/WorkingMemory-Reappraisal_clust.txt]

Mask:
Dimensions                    = 80x96x70
Number of within-brain voxels = 226657
Mask Size                     = Less Conservative (Larger)

Foci:
Coordinate System             = Talairach
Data Set 1 Input Image        = WorkingMemory_ALE_C05_1k.nii
Data Set 1 Non-Zero Voxels    = 8163
Number of foci                = 674
Number of experiments         = 50
Total number of subjects      = 1381
Data Set 2 Input Image        = Reappraisal_ALE_C05_1k.nii
Data Set 2 Non-Zero Voxels    = 5638
Number of foci                = 598
Number of experiments         = 46
Total number of subjects      = 1254
Pooled Data Input Image       = pooled_ALE_C05_1k.nii
Pooled Data Non-Zero Voxels   = 11234
Number of foci                = 1272
Number of experiments         = 96
Total number of subjects      = 2635

ALE - Random Effects, Turkeltaub Non-Additive (HBM, 2012):
File of ALE voxels            = WorkingMemory-Reappraisal_ALE.nii
FWHM minimum value            = 8.46571423326635
FWHM median value             = 9.241242951547518
FWHM maximum value            = 10.935527854620133
Minimum B>A ALE score         = -0.089690946
Maximum B>A ALE score         = 0.089690946
Permutations                  = 10000

P Values: Eickhoff (HBM, 2009)
File of P values              = Reappraisal-WorkingMemory_P_10k.nii

Thresholding:
Threshold Method              = False Discovery Rate, pID
False Discovery Rate (q)      = 0.05
Chosen P value threshold      = 0.0207
Volume > Threshold            = 41480 mm^3
Recommended min. cluster size = 2074 mm^3
Chosen min. cluster size      = 0 mm^3
Thresholded ALE image         = WorkingMemory-Reappraisal_Z_pID05.nii

Cluster Analysis:
  #1: 9496 mm^3 from (20,-78,28) to (48,-38,50) centered at (33.7,-54.7,39.9)
    Extrema: (Labels are within +/-5mm)
      3.8905919 at (33.6,-53.4,40.2)	Right Cerebrum.Temporal Lobe.Middle Temporal Gyrus.Gray Matter.Brodmann area 39
      3.0902324 at (26,-72,40)	Right Cerebrum.Parietal Lobe.Precuneus.Gray Matter.Brodmann area 7
      2.5689743 at (26,-74,30)	Right Cerebrum.Occipital Lobe.Precuneus.Gray Matter.Brodmann area 31
    Labels: (Nearest gray within +/-5mm)
      3336mm Right Cerebrum.Parietal Lobe.Inferior Parietal Lobule.Gray Matter.Brodmann area 40
      1848mm Right Cerebrum.Parietal Lobe.Superior Parietal Lobule.Gray Matter.Brodmann area 7
      1040mm Right Cerebrum.Parietal Lobe.Precuneus.Gray Matter.Brodmann area 7
      920mm Right Cerebrum.Parietal Lobe.Precuneus.Gray Matter.Brodmann area 19
      560mm Right Cerebrum.Parietal Lobe.Supramarginal Gyrus.Gray Matter.Brodmann area 40
      520mm Right Cerebrum.Parietal Lobe.Angular Gyrus.Gray Matter.Brodmann area 39
      248mm No Gray Matter found
      240mm Right Cerebrum.Parietal Lobe.Inferior Parietal Lobule.Gray Matter.Brodmann area 7
      144mm Right Cerebrum.Parietal Lobe.Precuneus.Gray Matter.Brodmann area 39
      136mm Right Cerebrum.Parietal Lobe.Inferior Parietal Lobule.Gray Matter.Brodmann area 39
      128mm Right Cerebrum.Parietal Lobe.Sub-Gyral.Gray Matter.Brodmann area 40
      88mm Right Cerebrum.Parietal Lobe.Sub-Gyral.Gray Matter.Brodmann area 39
      80mm Right Cerebrum.Temporal Lobe.Superior Temporal Gyrus.Gray Matter.Brodmann area 39
      72mm Right Cerebrum.Temporal Lobe.Middle Temporal Gyrus.Gray Matter.Brodmann area 39
      64mm Right Cerebrum.Occipital Lobe.Cuneus.Gray Matter.Brodmann area 7
      56mm Right Cerebrum.Occipital Lobe.Precuneus.Gray Matter.Brodmann area 31
      16mm Right Cerebrum.Parietal Lobe.Superior Parietal Lobule.Gray Matter.Brodmann area 40

  #2: 8968 mm^3 from (-52,-72,30) to (-18,-38,50) centered at (-34.3,-55.2,40.4)
    Extrema: (Labels are within +/-5mm)
      3.8905919 at (-34.7,-54.4,40.9)	Left Cerebrum.Parietal Lobe.Precuneus.Gray Matter.Brodmann area 7
    Labels: (Nearest gray within +/-5mm)
      3792mm Left Cerebrum.Parietal Lobe.Inferior Parietal Lobule.Gray Matter.Brodmann area 40
      1672mm Left Cerebrum.Parietal Lobe.Superior Parietal Lobule.Gray Matter.Brodmann area 7
      1128mm Left Cerebrum.Parietal Lobe.Precuneus.Gray Matter.Brodmann area 7
      616mm Left Cerebrum.Parietal Lobe.Supramarginal Gyrus.Gray Matter.Brodmann area 40
      592mm Left Cerebrum.Parietal Lobe.Precuneus.Gray Matter.Brodmann area 19
      512mm Left Cerebrum.Parietal Lobe.Angular Gyrus.Gray Matter.Brodmann area 39
      280mm Left Cerebrum.Parietal Lobe.Inferior Parietal Lobule.Gray Matter.Brodmann area 7
      136mm Left Cerebrum.Parietal Lobe.Inferior Parietal Lobule.Gray Matter.Brodmann area 39
      88mm Left Cerebrum.Parietal Lobe.Precuneus.Gray Matter.Brodmann area 39
      56mm Left Cerebrum.Temporal Lobe.Superior Temporal Gyrus.Gray Matter.Brodmann area 39
      48mm Left Cerebrum.Parietal Lobe.Sub-Gyral.Gray Matter.Brodmann area 40
      40mm No Gray Matter found
      8mm Left Cerebrum.Parietal Lobe.Superior Parietal Lobule.Gray Matter.Brodmann area 40

  #3: 6424 mm^3 from (-52,-12,20) to (-20,28,60) centered at (-37.2,1,37.4)
    Extrema: (Labels are within +/-5mm)
      3.8905919 at (-39.3,-1.1,36.8)	Left Cerebrum.Frontal Lobe.Precentral Gyrus.Gray Matter.Brodmann area 6
      3.7190166 at (-27.6,-9.8,50.4)	Left Cerebrum.Frontal Lobe.Middle Frontal Gyrus.Gray Matter.Brodmann area 6
      3.540084 at (-36,22,26)	Left Cerebrum.Frontal Lobe.Middle Frontal Gyrus.Gray Matter.Brodmann area 9
    Labels: (Nearest gray within +/-5mm)
      2440mm Left Cerebrum.Frontal Lobe.Precentral Gyrus.Gray Matter.Brodmann area 6
      1344mm Left Cerebrum.Frontal Lobe.Middle Frontal Gyrus.Gray Matter.Brodmann area 6
      936mm Left Cerebrum.Frontal Lobe.Middle Frontal Gyrus.Gray Matter.Brodmann area 9
      904mm Left Cerebrum.Frontal Lobe.Inferior Frontal Gyrus.Gray Matter.Brodmann area 9
      320mm Left Cerebrum.Frontal Lobe.Precentral Gyrus.Gray Matter.Brodmann area 9
      272mm Left Cerebrum.Frontal Lobe.Sub-Gyral.Gray Matter.Brodmann area 6
      136mm Left Cerebrum.Frontal Lobe.Middle Frontal Gyrus.Gray Matter.Brodmann area 46
      32mm No Gray Matter found
      32mm Left Cerebrum.Frontal Lobe.Inferior Frontal Gyrus.Gray Matter.Brodmann area 6
      8mm Left Cerebrum.Frontal Lobe.Middle Frontal Gyrus.Gray Matter.Brodmann area 8

  #4: 3608 mm^3 from (30,22,18) to (48,46,38) centered at (39.9,31.2,27.7)
    Extrema: (Labels are within +/-5mm)
      3.8905919 at (40.6,30.1,26.6)	Right Cerebrum.Frontal Lobe.Middle Frontal Gyrus.Gray Matter.Brodmann area 46
    Labels: (Nearest gray within +/-5mm)
      2072mm Right Cerebrum.Frontal Lobe.Middle Frontal Gyrus.Gray Matter.Brodmann area 9
      464mm Right Cerebrum.Frontal Lobe.Middle Frontal Gyrus.Gray Matter.Brodmann area 10
      440mm Right Cerebrum.Frontal Lobe.Middle Frontal Gyrus.Gray Matter.Brodmann area 46
      360mm Right Cerebrum.Frontal Lobe.Superior Frontal Gyrus.Gray Matter.Brodmann area 9
      112mm No Gray Matter found
      80mm Right Cerebrum.Frontal Lobe.Precentral Gyrus.Gray Matter.Brodmann area 9
      80mm Right Cerebrum.Frontal Lobe.Middle Frontal Gyrus.Gray Matter.Brodmann area 8

  #5: 2832 mm^3 from (-40,-66,-36) to (-20,-46,-22) centered at (-30.9,-57.6,-28)
    Extrema: (Labels are within +/-5mm)
      3.8905919 at (-30.5,-58.5,-27.7)	Left Cerebellum.Posterior Lobe.Cerebellar Tonsil.Gray Matter.*
    Labels: (Nearest gray within +/-5mm)
      696mm Left Cerebellum.Anterior Lobe.Culmen.Gray Matter.*
      624mm Left Cerebellum.Posterior Lobe.Cerebellar Tonsil.Gray Matter.*
      488mm Left Cerebellum.Anterior Lobe.*.Gray Matter.*
      328mm Left Cerebellum.Posterior Lobe.Tuber.Gray Matter.*
      240mm Left Cerebellum.Posterior Lobe.Pyramis.Gray Matter.*
      232mm Left Cerebellum.Posterior Lobe.Uvula.Gray Matter.*
      200mm Left Cerebellum.Posterior Lobe.Declive.Gray Matter.*
      16mm Left Cerebellum.Posterior Lobe.Culmen.Gray Matter.*
      8mm Left Cerebellum.Anterior Lobe.*.Gray Matter.Dentate

  #6: 2408 mm^3 from (20,-10,48) to (34,8,64) centered at (26.4,-2,56.5)
    Extrema: (Labels are within +/-5mm)
      3.8905919 at (25.3,-1.3,57.8)	Right Cerebrum.Frontal Lobe.Sub-Gyral.Gray Matter.Brodmann area 6
    Labels: (Nearest gray within +/-5mm)
      1416mm Right Cerebrum.Frontal Lobe.Middle Frontal Gyrus.Gray Matter.Brodmann area 6
      656mm Right Cerebrum.Frontal Lobe.Sub-Gyral.Gray Matter.Brodmann area 6
      224mm Right Cerebrum.Frontal Lobe.Superior Frontal Gyrus.Gray Matter.Brodmann area 6
      112mm Right Cerebrum.Frontal Lobe.Precentral Gyrus.Gray Matter.Brodmann area 6

  #7: 2304 mm^3 from (-6,2,40) to (10,16,54) centered at (2.1,8.7,47.2)
    Extrema: (Labels are within +/-5mm)
      3.8905919 at (3.4,7.3,47.1)	Left Cerebrum.Frontal Lobe.Medial Frontal Gyrus.Gray Matter.Brodmann area 32
    Labels: (Nearest gray within +/-5mm)
      512mm Right Cerebrum.Frontal Lobe.Superior Frontal Gyrus.Gray Matter.Brodmann area 6
      392mm Left Cerebrum.Frontal Lobe.Superior Frontal Gyrus.Gray Matter.Brodmann area 6
      320mm Right Cerebrum.Frontal Lobe.Medial Frontal Gyrus.Gray Matter.Brodmann area 6
      264mm Right Cerebrum.Frontal Lobe.Medial Frontal Gyrus.Gray Matter.Brodmann area 32
      248mm Left Cerebrum.Frontal Lobe.Medial Frontal Gyrus.Gray Matter.Brodmann area 32
      160mm Left Cerebrum.Frontal Lobe.Medial Frontal Gyrus.Gray Matter.Brodmann area 6
      136mm Right Cerebrum.Limbic Lobe.Cingulate Gyrus.Gray Matter.Brodmann area 32
      88mm Left Cerebrum.Limbic Lobe.Cingulate Gyrus.Gray Matter.Brodmann area 32
      88mm Right Cerebrum.Limbic Lobe.Cingulate Gyrus.Gray Matter.Brodmann area 24
      48mm Left Cerebrum.Limbic Lobe.Cingulate Gyrus.Gray Matter.Brodmann area 24
      32mm Right Cerebrum.Frontal Lobe.Superior Frontal Gyrus.Gray Matter.Brodmann area 8
      16mm Left Cerebrum.Frontal Lobe.Superior Frontal Gyrus.Gray Matter.Brodmann area 8

  #8: 2248 mm^3 from (22,12,-2) to (36,28,14) centered at (29.3,20.8,5)
    Extrema: (Labels are within +/-5mm)
      3.8905919 at (28.3,21.3,6.3)	Right Cerebrum.Frontal Lobe.Inferior Frontal Gyrus.Gray Matter.Brodmann area 47
      3.7190166 at (30,20,0)	Right Cerebrum.Sub-lobar.Insula.Gray Matter.*
    Labels: (Nearest gray within +/-5mm)
      1000mm Right Cerebrum.Sub-lobar.Claustrum.Gray Matter.*
      792mm Right Cerebrum.Sub-lobar.Insula.Gray Matter.Brodmann area 13
      112mm Right Cerebrum.Frontal Lobe.Inferior Frontal Gyrus.Gray Matter.Brodmann area 47
      112mm Right Cerebrum.Sub-lobar.Lentiform Nucleus.Gray Matter.Putamen
      104mm Right Cerebrum.Frontal Lobe.Inferior Frontal Gyrus.Gray Matter.Brodmann area 45
      72mm Right Cerebrum.Sub-lobar.Insula.Gray Matter.*
      32mm Right Cerebrum.Frontal Lobe.Inferior Frontal Gyrus.Gray Matter.Brodmann area 13
      16mm Right Cerebrum.Sub-lobar.Insula.Gray Matter.Brodmann area 47
      8mm Right Cerebrum.Sub-lobar.Inferior Frontal Gyrus.Gray Matter.Brodmann area 45

  #9: 1480 mm^3 from (-34,12,-2) to (-24,26,12) centered at (-28.2,19.6,5.6)
    Extrema: (Labels are within +/-5mm)
      3.8905919 at (-25.8,17.7,6.3)	Left Cerebrum.Sub-lobar.Lentiform Nucleus.Gray Matter.Putamen
    Labels: (Nearest gray within +/-5mm)
      856mm Left Cerebrum.Sub-lobar.Claustrum.Gray Matter.*
      528mm Left Cerebrum.Sub-lobar.Insula.Gray Matter.Brodmann area 13
      32mm Left Cerebrum.Sub-lobar.Lentiform Nucleus.Gray Matter.Putamen
      16mm Left Cerebrum.Sub-lobar.Insula.Gray Matter.*
      16mm Left Cerebrum.Frontal Lobe.Inferior Frontal Gyrus.Gray Matter.Brodmann area 45
      16mm Left Cerebrum.Sub-lobar.Insula.Gray Matter.Brodmann area 45
      8mm Left Cerebrum.Sub-lobar.Insula.Gray Matter.Brodmann area 47
      8mm Left Cerebrum.Frontal Lobe.Inferior Frontal Gyrus.Gray Matter.Brodmann area 13

 #10: 1448 mm^3 from (34,0,28) to (50,12,38) centered at (42.6,5.6,33.7)
    Extrema: (Labels are within +/-5mm)
      3.8905919 at (42.5,7,30.5)	Right Cerebrum.Frontal Lobe.Inferior Frontal Gyrus.Gray Matter.Brodmann area 9
      3.7190166 at (44.1,3,33)	Right Cerebrum.Frontal Lobe.Precentral Gyrus.Gray Matter.Brodmann area 6
    Labels: (Nearest gray within +/-5mm)
      400mm Right Cerebrum.Frontal Lobe.Precentral Gyrus.Gray Matter.Brodmann area 9
      320mm Right Cerebrum.Frontal Lobe.Precentral Gyrus.Gray Matter.Brodmann area 6
      312mm Right Cerebrum.Frontal Lobe.Middle Frontal Gyrus.Gray Matter.Brodmann area 9
      272mm Right Cerebrum.Frontal Lobe.Inferior Frontal Gyrus.Gray Matter.Brodmann area 9
      112mm Right Cerebrum.Frontal Lobe.Middle Frontal Gyrus.Gray Matter.Brodmann area 6
      16mm Right Cerebrum.Frontal Lobe.Inferior Frontal Gyrus.Gray Matter.Brodmann area 6
      16mm Right Cerebrum.Frontal Lobe.Middle Frontal Gyrus.Gray Matter.Brodmann area 8

 #11: 224 mm^3 from (-40,48,18) to (-34,52,26) centered at (-36.3,49.5,22)
    Extrema: (Labels are within +/-5mm)
      2.5491042 at (-36,52,22)	Left Cerebrum.Frontal Lobe.Superior Frontal Gyrus.Gray Matter.Brodmann area 10
    Labels: (Nearest gray within +/-5mm)
      200mm Left Cerebrum.Frontal Lobe.Superior Frontal Gyrus.Gray Matter.Brodmann area 10
      16mm Left Cerebrum.Frontal Lobe.Middle Frontal Gyrus.Gray Matter.Brodmann area 9
      8mm Left Cerebrum.Frontal Lobe.Middle Frontal Gyrus.Gray Matter.Brodmann area 10

 #12: 40 mm^3 from (32,-56,-34) to (32,-52,-30) centered at (32,-53.6,-32.4)
    Extrema: (Labels are within +/-5mm)
      2.2539392 at (32,-54,-34)	Right Cerebellum.Posterior Lobe.Cerebellar Tonsil.Gray Matter.*
    Labels: (Nearest gray within +/-5mm)
      32mm Right Cerebellum.Posterior Lobe.Cerebellar Tonsil.Gray Matter.*
      8mm Right Cerebellum.Anterior Lobe.*.Gray Matter.*


Experiment Table:
[ 0 0 1 1 0 0 1 3 1 0 0 1 1 1 1 0 5 2 3 1 0 1 0 1 0 3 1 3 1 1 1 1 2 1 1 1 1 1 2 3 1 1 1 0 2 2 4 0 1 0 ]
[ 1 1 1 1 1 1 1 3 1 0 0 2 1 0 1 0 2 2 2 1 1 1 2 0 0 3 1 3 1 1 1 0 2 1 1 0 1 2 0 2 2 1 2 0 1 3 0 1 1 0 ]
[ 1 1 2 0 0 0 0 3 0 1 0 1 1 0 1 1 2 2 2 1 0 1 1 1 0 3 1 2 1 1 1 0 0 0 0 0 1 1 0 2 1 0 1 0 0 0 3 0 2 2 ]
[ 0 0 0 0 1 1 1 0 1 1 0 0 0 0 1 0 1 1 0 1 1 0 0 0 0 1 0 2 0 1 0 0 1 0 0 1 1 1 1 2 0 1 1 0 0 0 1 1 0 0 ]
[ 0 0 0 1 0 0 0 0 0 0 0 1 0 0 0 0 4 0 1 0 0 0 0 0 0 0 0 0 1 1 0 0 2 0 1 0 1 0 0 1 0 0 0 0 1 1 0 0 1 0 ]
[ 1 0 0 0 0 0 0 0 0 1 0 0 0 0 0 0 1 0 1 1 0 1 1 0 0 1 0 1 0 1 1 0 0 0 0 0 0 1 0 1 1 1 1 1 0 0 0 0 0 0 ]
[ 1 1 1 1 0 0 1 2 1 1 0 2 1 0 0 0 0 0 0 1 1 1 0 0 0 1 1 0 0 1 0 0 0 0 0 0 0 0 0 1 1 1 1 0 0 0 0 0 1 0 ]
[ 0 0 0 0 0 0 0 2 0 0 0 0 0 1 0 1 1 1 1 1 0 0 0 0 0 1 0 1 1 1 0 0 0 0 0 0 0 0 0 1 1 0 1 1 1 1 1 0 0 0 ]
[ 0 1 0 0 0 0 0 0 0 1 1 0 0 1 0 1 1 1 0 0 1 0 0 0 0 1 0 0 0 1 0 0 0 0 1 0 0 0 0 0 1 0 1 0 0 1 0 0 0 0 ]
[ 0 0 0 1 0 0 0 0 0 1 0 0 0 0 1 1 1 0 0 0 0 1 0 0 0 0 0 0 0 1 0 0 0 0 0 0 0 0 0 0 0 0 0 0 0 0 1 0 0 0 ]
[ 0 0 0 0 0 0 0 0 0 0 0 0 0 0 0 0 0 0 0 0 0 0 0 1 0 0 0 0 0 0 0 0 0 0 0 0 0 0 0 0 0 0 0 0 0 0 0 0 0 0 ]
[ 0 0 0 0 0 0 0 0 0 0 0 0 0 0 0 0 0 0 0 0 0 0 0 0 0 0 0 0 0 0 0 0 0 0 0 0 0 0 0 0 0 0 0 0 0 0 0 0 0 0 ]

Contributors to cluster #1
1 foci from //Monks, 2004: Task vs. control		  
1 foci from //Yoo, 2004: Task vs. control		  
1 foci from //Allen, 2006: Task vs. control		  
3 foci from //Binder, 2006: Task vs. control		  
1 foci from //Cader, 2006: Task vs. control		  
1 foci from //Koppelstaetter, 2008: Task vs. control		  
1 foci from //Koshino, 2008: Task vs. control		  
1 foci from //Scheuerecker, 2008: Task vs. control		  
1 foci from //Barch, 2007: Task vs. Encoding		  
5 foci from //Blokland, 2011: Task vs. control		  
2 foci from //Chang, 2010: Task vs. control		  
3 foci from //Chechko, 2015: Task vs. control		  
1 foci from //Dima, 2014: Task vs. control		  
1 foci from //Drobyshevsky, 2006: Task vs. control		  
1 foci from //Habel, 2007: Task vs. control		  
3 foci from //Harding, 2016: Task vs. control		  
1 foci from //Jansma, 2004: Task vs. control		  
3 foci from //Johannsen, 2013: Task vs. control		  
1 foci from //Joseph, 2012: Task vs. control		  
1 foci from //Lycke, 2008: Task vs. control		  
1 foci from //Lythe, 2012: Task vs. control		  
1 foci from //Oflaz, 2014: Task vs. control		  
2 foci from //Park, 2011: Task vs. control		  
1 foci from //Paskavitz, 2010: Task vs. control		  
1 foci from //Quide, 2013: Task vs. control		  
1 foci from //Ragland, 2002: Task vs. control		  
1 foci from //Ravizza, 2004: Task vs. control		  
1 foci from //Reuter, 2008: Task vs. control		  
2 foci from //Rudner, 2013: Task vs. control		  
3 foci from //Schneiders, 2011: Task vs. control		  
1 foci from //Seo, 2012: Task vs. control		  
1 foci from //Seo, 2014: Task vs. control		  
1 foci from //Stoodley, 2012: Task vs. control		  
2 foci from //Sweet, 2010: Task vs. control		  
2 foci from //Sanchez-Carrion, 2008: Task vs. control		  
4 foci from //Townsend, 2010: Task vs. control		  
1 foci from //Yan, 2011: Task vs. control		  

Contributors to cluster #2
1 foci from //Honey, 2000: Task vs. control		  
1 foci from //Honey, 2003: Task vs. control		  
1 foci from //Monks, 2004: Task vs. control		  
1 foci from //Yoo, 2004: Task vs. control		  
1 foci from //Harvey, 2005: Task vs. control		  
1 foci from //Thomas, 2005: Task vs. control		  
1 foci from //Allen, 2006: Task vs. control		  
3 foci from //Binder, 2006: Task vs. control		  
1 foci from //Cader, 2006: Task vs. control		  
2 foci from //Koppelstaetter, 2008: Task vs. control		  
1 foci from //Koshino, 2008: Task vs. control		  
1 foci from //Barch, 2007: Task vs. Encoding		  
2 foci from //Blokland, 2011: Task vs. control		  
2 foci from //Chang, 2010: Task vs. control		  
2 foci from //Chechko, 2015: Task vs. control		  
1 foci from //Dima, 2014: Task vs. control		  
1 foci from //Drapier, 2008: Task vs. control		  
1 foci from //Drobyshevsky, 2006: Task vs. control		  
2 foci from //Garrett, 2011: Task vs. control		  
3 foci from //Harding, 2016: Task vs. control		  
1 foci from //Jansma, 2004: Task vs. control		  
3 foci from //Johannsen, 2013: Task vs. control		  
1 foci from //Joseph, 2012: Task vs. control		  
1 foci from //Lycke, 2008: Task vs. control		  
1 foci from //Lythe, 2012: Task vs. control		  
2 foci from //Park, 2011: Task vs. control		  
1 foci from //Paskavitz, 2010: Task vs. control		  
1 foci from //Quide, 2013: Task vs. control		  
1 foci from //Ravizza, 2004: Task vs. control		  
2 foci from //Reuter, 2008: Task vs. control		  
2 foci from //Schneiders, 2011: Task vs. control		  
2 foci from //Seo, 2012: Task vs. control		  
1 foci from //Seo, 2014: Task vs. control		  
2 foci from //Stoodley, 2012: Task vs. control		  
1 foci from //Sweet, 2010: Task vs. control		  
3 foci from //Sanchez-Carrion, 2008: Task vs. control		  
1 foci from //van der Wee, 2003: Task vs. control		  
1 foci from //Yan, 2011: Task vs. control		  

Contributors to cluster #3
1 foci from //Honey, 2000: Task vs. control		  
1 foci from //Honey, 2003: Task vs. control		  
2 foci from //Monks, 2004: Task vs. control		  
3 foci from //Binder, 2006: Task vs. control		  
1 foci from //Ricciardi, 2006: Task vs. control		  
1 foci from //Koppelstaetter, 2008: Task vs. control		  
1 foci from //Koshino, 2008: Task vs. control		  
1 foci from //Barch, 2007: Task vs. Encoding		  
1 foci from //Bleich-Cohen, 2014: Task vs. control		  
2 foci from //Blokland, 2011: Task vs. control		  
2 foci from //Chang, 2010: Task vs. control		  
2 foci from //Chechko, 2015: Task vs. control		  
1 foci from //Dima, 2014: Task vs. control		  
1 foci from //Drobyshevsky, 2006: Task vs. control		  
1 foci from //Garrett, 2011: Task vs. control		  
1 foci from //Habel, 2007: Task vs. control		  
3 foci from //Harding, 2016: Task vs. control		  
1 foci from //Jansma, 2004: Task vs. control		  
2 foci from //Johannsen, 2013: Task vs. control		  
1 foci from //Joseph, 2012: Task vs. control		  
1 foci from //Lycke, 2008: Task vs. control		  
1 foci from //Lythe, 2012: Task vs. control		  
1 foci from //Ravizza, 2004: Task vs. control		  
1 foci from //Reuter, 2008: Task vs. control		  
2 foci from //Schneiders, 2011: Task vs. control		  
1 foci from //Seo, 2012: Task vs. control		  
1 foci from //Stoodley, 2012: Task vs. control		  
3 foci from //Townsend, 2010: Task vs. control		  
2 foci from //Yan, 2011: Task vs. control		  
2 foci from //Malisza, 2005: Task vs. control		  

Contributors to cluster #4
1 foci from //Harvey, 2005: Task vs. control		  
1 foci from //Thomas, 2005: Task vs. control		  
1 foci from //Allen, 2006: Task vs. control		  
1 foci from //Cader, 2006: Task vs. control		  
1 foci from //Ricciardi, 2006: Task vs. control		  
1 foci from //Barch, 2007: Task vs. Encoding		  
1 foci from //Blokland, 2011: Task vs. control		  
1 foci from //Chang, 2010: Task vs. control		  
1 foci from //Dima, 2014: Task vs. control		  
1 foci from //Drapier, 2008: Task vs. control		  
1 foci from //Harding, 2016: Task vs. control		  
2 foci from //Johannsen, 2013: Task vs. control		  
1 foci from //Lycke, 2008: Task vs. control		  
1 foci from //Park, 2011: Task vs. control		  
1 foci from //Ragland, 2002: Task vs. control		  
1 foci from //Ravizza, 2004: Task vs. control		  
1 foci from //Reuter, 2008: Task vs. control		  
1 foci from //Rudner, 2013: Task vs. control		  
2 foci from //Schneiders, 2011: Task vs. control		  
1 foci from //Seo, 2014: Task vs. control		  
1 foci from //Stoodley, 2012: Task vs. control		  
1 foci from //Townsend, 2010: Task vs. control		  
1 foci from //van der Wee, 2003: Task vs. control		  

Contributors to cluster #5
1 foci from //Yoo, 2004: Task vs. control		  
1 foci from //Koppelstaetter, 2008: Task vs. control		  
4 foci from //Blokland, 2011: Task vs. control		  
1 foci from //Chechko, 2015: Task vs. control		  
1 foci from //Joseph, 2012: Task vs. control		  
1 foci from //Lycke, 2008: Task vs. control		  
2 foci from //Park, 2011: Task vs. control		  
1 foci from //Quide, 2013: Task vs. control		  
1 foci from //Ravizza, 2004: Task vs. control		  
1 foci from //Schneiders, 2011: Task vs. control		  
1 foci from //Sweet, 2010: Task vs. control		  
1 foci from //Sanchez-Carrion, 2008: Task vs. control		  
1 foci from //Yan, 2011: Task vs. control		  

Contributors to cluster #6
1 foci from //Honey, 2000: Task vs. control		  
1 foci from //Ricciardi, 2006: Task vs. control		  
1 foci from //Blokland, 2011: Task vs. control		  
1 foci from //Chechko, 2015: Task vs. control		  
1 foci from //Dima, 2014: Task vs. control		  
1 foci from //Drobyshevsky, 2006: Task vs. control		  
1 foci from //Garrett, 2011: Task vs. control		  
1 foci from //Harding, 2016: Task vs. control		  
1 foci from //Johannsen, 2013: Task vs. control		  
1 foci from //Lycke, 2008: Task vs. control		  
1 foci from //Lythe, 2012: Task vs. control		  
1 foci from //Reuter, 2008: Task vs. control		  
1 foci from //Schneiders, 2011: Task vs. control		  
1 foci from //Seo, 2012: Task vs. control		  
1 foci from //Seo, 2014: Task vs. control		  
1 foci from //Stoodley, 2012: Task vs. control		  
1 foci from //Stretton, 2012: Task vs. control		  

Contributors to cluster #7
1 foci from //Honey, 2000: Task vs. control		  
1 foci from //Honey, 2003: Task vs. control		  
1 foci from //Monks, 2004: Task vs. control		  
1 foci from //Yoo, 2004: Task vs. control		  
1 foci from //Allen, 2006: Task vs. control		  
2 foci from //Binder, 2006: Task vs. control		  
1 foci from //Cader, 2006: Task vs. control		  
1 foci from //Ricciardi, 2006: Task vs. control		  
2 foci from //Koppelstaetter, 2008: Task vs. control		  
1 foci from //Koshino, 2008: Task vs. control		  
1 foci from //Dima, 2014: Task vs. control		  
1 foci from //Drapier, 2008: Task vs. control		  
1 foci from //Drobyshevsky, 2006: Task vs. control		  
1 foci from //Harding, 2016: Task vs. control		  
1 foci from //Jansma, 2004: Task vs. control		  
1 foci from //Lycke, 2008: Task vs. control		  
1 foci from //Schneiders, 2011: Task vs. control		  
1 foci from //Seo, 2012: Task vs. control		  
1 foci from //Seo, 2014: Task vs. control		  
1 foci from //Stoodley, 2012: Task vs. control		  
1 foci from //Yan, 2011: Task vs. control		  

Contributors to cluster #8
2 foci from //Binder, 2006: Task vs. control		  
1 foci from //Scheuerecker, 2008: Task vs. control		  
1 foci from //Bleich-Cohen, 2014: Task vs. control		  
1 foci from //Blokland, 2011: Task vs. control		  
1 foci from //Chang, 2010: Task vs. control		  
1 foci from //Chechko, 2015: Task vs. control		  
1 foci from //Dima, 2014: Task vs. control		  
1 foci from //Harding, 2016: Task vs. control		  
1 foci from //Johannsen, 2013: Task vs. control		  
1 foci from //Joseph, 2012: Task vs. control		  
1 foci from //Lycke, 2008: Task vs. control		  
1 foci from //Schneiders, 2011: Task vs. control		  
1 foci from //Seo, 2012: Task vs. control		  
1 foci from //Stoodley, 2012: Task vs. control		  
1 foci from //Stretton, 2012: Task vs. control		  
1 foci from //Sweet, 2010: Task vs. control		  
1 foci from //Sanchez-Carrion, 2008: Task vs. control		  
1 foci from //Townsend, 2010: Task vs. control		  

Contributors to cluster #9
1 foci from //Honey, 2003: Task vs. control		  
1 foci from //Ricciardi, 2006: Task vs. control		  
1 foci from //Deckersbach, 2008: Task vs. control		  
1 foci from //Scheuerecker, 2008: Task vs. control		  
1 foci from //Bleich-Cohen, 2014: Task vs. control		  
1 foci from //Blokland, 2011: Task vs. control		  
1 foci from //Chang, 2010: Task vs. control		  
1 foci from //Drapier, 2008: Task vs. control		  
1 foci from //Harding, 2016: Task vs. control		  
1 foci from //Lycke, 2008: Task vs. control		  
1 foci from //Quide, 2013: Task vs. control		  
1 foci from //Seo, 2012: Task vs. control		  
1 foci from //Stoodley, 2012: Task vs. control		  
1 foci from //Sanchez-Carrion, 2008: Task vs. control		  

Contributors to cluster #10
1 foci from //Yoo, 2004: Task vs. control		  
1 foci from //Ricciardi, 2006: Task vs. control		  
1 foci from //Barch, 2007: Task vs. Encoding		  
1 foci from //Bleich-Cohen, 2014: Task vs. control		  
1 foci from //Blokland, 2011: Task vs. control		  
1 foci from //Drobyshevsky, 2006: Task vs. control		  
1 foci from //Lycke, 2008: Task vs. control		  
1 foci from //Townsend, 2010: Task vs. control		  

Contributors to cluster #11
1 foci from //Habel, 2007: Task vs. control		  

Contributors to cluster #12
