# Supplementary material for: Does emotion regulation engage the same neural circuit as working memory? A meta-analytical comparison between cognitive reappraisal of negative emotion and 2-back working memory task
Source: PLoS One. 2018 Sep 13;13(9):e0203753. doi: 10.1371/journal.pone.0203753 (PMC6136767; doi:10.1371/journal.pone.0203753)
Supplement: S2 File — The minimal data set necessary to replicate these study findings are provided as a supplementary file. (ZIP) [file pone.0203753.s002.zip › Contrast_pID05/WorkingMemory-Reappraisal_clust.xlsx]

## Sheet: WorkingMemory-Reappraisal_clust
Cluster #	Volume (mm^3)	Weighted Center (x,y,z)			Extrema Value	x	y	z	Label
1	9496	33.7	-54.7	39.9	3.89059	33.6	-53.4	40.2	Right Cerebrum.Temporal Lobe.Middle Temporal Gyrus.Gray Matter.Brodmann area 39
					3.09023	26	-72	40	Right Cerebrum.Parietal Lobe.Precuneus.Gray Matter.Brodmann area 7
					2.56897	26	-74	30	Right Cerebrum.Occipital Lobe.Precuneus.Gray Matter.Brodmann area 31
2	8968	-34.3	-55.2	40.4	3.89059	-34.7	-54.4	40.9	Left Cerebrum.Parietal Lobe.Precuneus.Gray Matter.Brodmann area 7
3	6424	-37.2	1	37.4	3.89059	-39.3	-1.1	36.8	Left Cerebrum.Frontal Lobe.Precentral Gyrus.Gray Matter.Brodmann area 6
					3.71902	-27.6	-9.8	50.4	Left Cerebrum.Frontal Lobe.Middle Frontal Gyrus.Gray Matter.Brodmann area 6
					3.54008	-36	22	26	Left Cerebrum.Frontal Lobe.Middle Frontal Gyrus.Gray Matter.Brodmann area 9
4	3608	39.9	31.2	27.7	3.89059	40.6	30.1	26.6	Right Cerebrum.Frontal Lobe.Middle Frontal Gyrus.Gray Matter.Brodmann area 46
5	2832	-30.9	-57.6	-28	3.89059	-30.5	-58.5	-27.7	Left Cerebellum.Posterior Lobe.Cerebellar Tonsil.Gray Matter.*
6	2408	26.4	-2	56.5	3.89059	25.3	-1.3	57.8	Right Cerebrum.Frontal Lobe.Sub-Gyral.Gray Matter.Brodmann area 6
7	2304	2.1	8.7	47.2	3.89059	3.4	7.3	47.1	Left Cerebrum.Frontal Lobe.Medial Frontal Gyrus.Gray Matter.Brodmann area 32
8	2248	29.3	20.8	5	3.89059	28.3	21.3	6.3	Right Cerebrum.Frontal Lobe.Inferior Frontal Gyrus.Gray Matter.Brodmann area 47
					3.71902	30	20	0	Right Cerebrum.Sub-lobar.Insula.Gray Matter.*
9	1480	-28.2	19.6	5.6	3.89059	-25.8	17.7	6.3	Left Cerebrum.Sub-lobar.Lentiform Nucleus.Gray Matter.Putamen
10	1448	42.6	5.6	33.7	3.89059	42.5	7	30.5	Right Cerebrum.Frontal Lobe.Inferior Frontal Gyrus.Gray Matter.Brodmann area 9
					3.71902	44.1	3	33	Right Cerebrum.Frontal Lobe.Precentral Gyrus.Gray Matter.Brodmann area 6
11	224	-36.3	49.5	22	2.5491	-36	52	22	Left Cerebrum.Frontal Lobe.Superior Frontal Gyrus.Gray Matter.Brodmann area 10
12	40	32	-53.6	-32.4	2.25394	32	-54	-34	Right Cerebellum.Posterior Lobe.Cerebellar Tonsil.Gray Matter.*
