# Supplementary material for: Does emotion regulation engage the same neural circuit as working memory? A meta-analytical comparison between cognitive reappraisal of negative emotion and 2-back working memory task
Source: PLoS One. 2018 Sep 13;13(9):e0203753. doi: 10.1371/journal.pone.0203753 (PMC6136767; doi:10.1371/journal.pone.0203753)
Supplement: S2 File — The minimal data set necessary to replicate these study findings are provided as a supplementary file. (ZIP) [file pone.0203753.s002.zip › Reappraisal_05/Reappraisal.txt]

//Reference=Talairach
//Ochsner, 2002: Decrease vs. View
//Subjects=15
-34.99	6.4	56.54
-23.97	-1.64	61.37
-23.87	2.79	54.59
-38.74	-4.94	57.21
-51.03	36.57	17.69
-45.38	40.97	10.99
-12.72	10.36	53.69
-5.31	12.18	53.99
5.98	20.8	42.38
-21.06	4.33	-19.09
-36.84	-74.01	32.68
48.43	-69.85	25.5
//Ochsner, 2004: Decrease vs. View
//Subjects=24
-10.96	9.65	60.86
-3.56	7.75	60.8
7.53	11.24	63.12
-33.12	4.7	54.61
-16.21	37.51	45.39
-8.88	36.94	50.87
19.09	38.37	35.26
-44.21	-0.66	52.11
-44.09	2.07	43.37
-53.3	2.47	39.64
-34.85	14.72	48.32
-23.72	16.7	46.9
46.57	8.71	49.13
44.72	-0.42	46.43
37.47	22.67	41.29
31.83	14.72	45.85
-51.04	16.43	12.18
-54.83	10.33	16.94
-41.59	19.64	-1.77
-28.54	20.27	-8.7
52.53	6.23	16.57
54.33	13.15	22.66
45.36	15.28	1.09
30.69	21.82	-7.55
9.79	17.92	33.17
53.87	-57.88	37.54
55.91	-67.5	20.45
57.7	-62.45	26.36
-57.05	-70.99	21.81
-51.52	-63.92	26.18
-45.84	-59.35	17.7
-62.01	-30.04	-12.23
-63.96	-32.59	-5.3
-62.07	-24.97	-6.35
47.12	-31.13	-5.08
-50.7	-6.7	-20.64
-15.97	4.54	17.05
-19.53	-3.53	3.61
-16.02	-3.08	18.13
15.52	6.42	15.96
13.86	0.54	-0.84
//Eippert, 2007: Decrease vs. View
//Subjects=24
-1.61	10.3	53.87
4.16	17.43	38.43
-6.82	23.86	30.75
-42.66	12.16	7.41
-39.84	18	5.31
-29.45	-3.79	54.77
-56.56	20.36	10.65
-4.09	17.99	32.94
-42.59	15.48	2.32
//Kim, 2007: Decrease vs. View
//Subjects=10
-39.66	33.02	-4.08
-45.26	27.2	-2.02
-39.66	19.3	-8.08
-43.09	9.03	39.54
-37.56	14.33	42.83
-26.35	15.05	34.99
-26.02	47.62	19.16
-34.4	41.82	21.17
-40.01	33.2	22.96
31.86	3.05	40.24
34.59	13.69	46.7
37.31	5.03	48.63
32.33	53.17	17.97
51.69	22.33	15.37
43.61	27	-3.24
54.57	23.1	7.39
-51.3	15.44	31.9
-51.2	13.43	23.6
-48.26	33.77	17.47
-1.41	22.78	41.55
-1.74	3.93	61.37
-4.33	21.75	52.21
9.87	51.46	36.35
15.54	55.01	28.67
-17.86	49.07	32.95
-23.53	42.72	40.36
-15.18	40.15	37.55
-25.91	48.41	11.13
15.54	55.01	28.67
-17.86	49.07	32.95
-23.53	42.72	40.36
-15.18	40.15	37.55
-25.91	48.41	11.13
7.11	15.92	24.82
-6.85	12.68	29.69
-12.34	21.35	27.71
-53.91	-43.68	1.93
-53.81	-29.18	-2.1
54.45	-38.13	-1.12
-14.9	-1.69	3.86
//Goldin, 2008: Decrease vs. View
//Subjects=17
-11	67	18
48	42	1
-51	41	2
-37	7	41
-28	42	-6
-38	45	-10
-35	38	-6
-38	11	-33
-58	7	-6
-52	21	-19
-62	-3	-16
-58	-34	5
-58	-37	-2
-45	1	-30
-30	-62	22
-41	-54	22
-48	-68	36
7	-65	-4
//Erk, 2010: Decrease vs. View
//Subjects=17
37.67	36.93	30.03
37.45	24.36	43.25
22.44	-0.83	51.42
54.04	-47.52	27.71
//Hayes, 2010: Decrease vs. View
//Subjects=25
-48.26	26.74	-7.96
44.48	27.48	-1.91
-6.79	17.33	44.16
-40.87	15.61	45.65
-56.08	-36.45	-1.27
-25.75	14.9	54.74
-52.49	-58.11	38.97
//Modinos, 2010: Decrease vs. View
//Subjects=18
-34.93	-0.53	50.48
5.97	26.21	44.7
-47.12	36.26	1.51
39.66	17.82	13.84
-8.74	19.71	34.82
-58.41	-32.62	-5.21
45.29	-23.67	-4.41
-40.47	-66.19	29.75
48.51	-54.6	23.35
28.79	-58.93	-27.84
//Winecoff, 2011: Decrease vs. View
//Subjects=42
34.85	15.07	44.27
-12.41	34.32	47.04
-6.84	10.83	56.4
42.51	13.41	9.83
44.41	11.85	4.31
-52.11	18.27	5.94
-37.9	18.43	1.51
37.81	17.83	1.04
-40.91	7.8	48.76
-3.05	-9.98	24.31
-1.27	-33.44	33.65
-6.92	-34.59	22.68
-37.32	-61.22	26.19
53.54	-63.68	22.97
45.94	-60.75	37.59
-50.57	-59.44	29.84
57.33	-53.15	36.35
-39.26	-65.69	36.75
//Veit, 2012: Decrease vs. View
//Subjects=11
38	18.38	-1.45
59.71	-40.25	20.39
7.14	-0.32	17.88
45.52	-39.73	44.52
-31.69	13.85	18.57
29.43	44.02	25.16
4.09	14.11	43.52
31.64	-1.31	56.04
31.6	-81.06	34.97
-37.03	18.25	2.68
4.33	29.65	28.78
//Vanderhasselt, 2013: Decrease vs. View
//Subjects=42
-50.16	-37.84	-0.16
21.47	16.18	60.22
-49.91	28.91	-0.13
47.76	21.62	32.36
-8.17	6.08	58.77
44.6	41.14	-3.68
34.32	-71.43	42.23
//Otto, 2014: Decrease vs. View
//Subjects=26
35	-81	-2
33	-65	-20
33	-41	-18
-59	21	20
-5	9	66
-3	-47	36
-35	-51	-10
-19	-81	-8
-39	-55	16
-9	41	38
-47	-1	52
-5	-19	38
-53	-47	2
-39	19	48
-13	27	28
45	21	14
-1	-23	6
49	3	-18
-51	-65	20
39	-33	2
//Domes, 2010: Decrease vs. Maintain
//Subjects=33
-4.48	4.2	58.65
9.31	-4.78	63.44
-43.27	-5.99	48.92
-50.91	18.32	2.45
-56.79	10.4	25.92
-34.33	12.12	7.55
49.09	23.65	1.94
54.49	19.78	12.48
54.57	12.18	3.65
51.31	-43.52	25.35
29.3	34.85	32.4
29.2	23.15	36.69
-59.69	-50.81	17.37
-59.4	-32.21	0.22
-62.28	-46.69	4.21
-28.99	40.74	31.97
45.62	-3.4	47.97
//Harenski, 2006: Decrease vs. View
//Subjects=10
40.69	11.32	3.34
32.43	14.59	-1
-36.98	14.95	-2.14
-28.87	40.68	22.96
-12.79	9.83	59.04
-12.65	15.45	49.67
-4.42	1.84	53.92
//Koenigsberg, 2009: Decrease vs. View
//Subjects=16
-38.62	-57.05	32.45
44.64	-57.66	35.6
-54.75	-49.41	-6.74
56.24	-35.78	3.64
2.2	-27.28	34.16
32.38	49.88	13.15
//Phan, 2005: Decrease vs. Maintain
//Subjects=14
9.55	32.6	56.17
3.99	19.76	53.06
35.53	14.7	45.91
47.29	28.67	-1.22
47.27	26.63	0.39
50.81	19.97	10.63
30.43	47.33	20.09
-8.9	13.07	45
4.19	28.61	39.49
//Walter, 2009: Decrease vs. View
//Subjects=20
35.54	18.43	46.26
18.62	5.6	62.78
-58.98	-47.81	34.78
52.05	-55.84	35.9
//Golkar, 2012: Decrease vs. View
//Subjects=58
50.3	-48.69	30.24
48.36	-46.59	37.62
-54.42	-51.99	38.97
-51.63	-63.77	34.3
-60.75	-53.62	27
37.44	16.99	41.65
24.75	47.33	29.9
30.13	23.14	36.71
-32.32	48.96	5.67
13.14	12.58	58.84
38.06	40.74	0.67
//Mak, 2009: Decrease vs. View
//Subjects=12
-19.24	22.43	-11.94
-12.26	37.54	25.64
-23.8	12.45	51.9
-38.32	-76.8	3.56
2.41	-51.27	10.27
//Ziv, 2013: Decrease vs. View
//Subjects=27
-3	-58	5
-3	4	63
-55	-3	50
-65	-48	19
-55	-17	-2
-52	25	-6
-62	-34	12
41	-24	1
-52	14	-9
62	4	19
-55	-6	-6
//Albein-Urios, 2013: Decrease vs. Maintain
//Subjects=21
-10.41	-72.17	-6.34
8.1	-72.27	-6.04
-32.89	-86.84	9.91
31.79	1.68	44.61
28.09	-80.58	20.54
-38.43	-2.67	34
-58.65	-47.23	9.62
50.39	-52.57	21.77
7.86	31.97	43.47
36.13	41.07	6.98
3.88	-46.79	41.35
//Allard, 2014: Decrease vs. View
//Subjects=34
-10	21	38
-34	25	-6
-44	29	34
42	33	37
-48	48	-9
8	67	10
//Che, 2015: Decrease vs. Maintain
//Subjects=29
9.9	46.13	33.14
-15.25	36.83	42.64
34.57	5.31	45.9
-40.48	10.5	53.23
-36.83	25.14	-10.18
-6.89	-83.57	4.35
40.22	-62.5	17.95
25.88	-52.11	56.53
//Corbalan, 2015: Decrease vs. View
//Subjects=17
-43.38	25.58	-4.84
-5.45	1.99	62.03
-10.75	-87.48	15.63
-40.44	7.12	49.31
41.36	-74.65	-2.1
//de Wit, 2015: Decrease vs. View
//Subjects=38
29.19	35.84	41.5
23.69	30.8	35.52
-28.98	34.4	29.57
-46.08	-15.38	48.88
-15.4	-3.58	42.41
-10.02	-2.12	56.16
-48.46	1.22	23.39
40.53	7.39	14.67
-20.95	12.96	46.59
//Denny, 2015: Decrease vs. View
//Subjects=17
-48.17	28.96	8.91
-7.18	4.74	53.25
-48.65	-48.59	23.17
-45.47	-40.14	-5.7
27.11	-45.76	-37.44
-42.69	42.12	18.36
//Hallam, 2015: Decrease vs. View
//Subjects=20
28.76	35.89	25.87
41.48	-60.67	25.78
36.01	-50.76	18.27
43.47	-55.58	17.69
-49.19	-12.52	38.15
-35.12	-23.33	31.89
48.1	-40.38	26.89
36.43	29.54	9.3
//Hermann, 2009: Decrease vs. View
//Subjects=14
23.83	51.91	31.22
37.39	24.85	47.8
10.03	58.09	26.17
4.7	35.06	2.27
1.88	34.81	4.9
-56.57	14.77	10.12
//Koenigsberg, 2010: Decrease vs. View
//Subjects=16
2.2	-27.28	34.16
-38.62	-57.05	32.45
44.64	-57.66	35.6
-54.75	-49.41	-6.74
56.24	-35.78	3.64
32.38	49.88	13.15
//Kompus, 2009: Decrease vs. View
//Subjects=18
-21.66	-12.89	22.51
35.89	-79.52	-9.86
-26.99	-76.98	-14.28
25.89	-61.17	52.97
31.73	-33.55	39.47
-18.09	-54.08	20.47
-23.54	-33.2	18.75
9.16	-36.04	65.88
47.06	-53.49	-7.2
-2.83	58.86	18.81
-45.85	-26.51	28.02
-5.63	-32.24	65.99
//Modinos, 2010: Decrease vs. View
//Subjects=34
-45.79	16	35.65
-6.96	35.59	45.37
0.72	35.78	23.89
45.42	28.5	0.54
-45.28	25.25	-1.3
-56.56	-32.63	-5.18
47.49	4.5	-23.32
-40.38	-56.35	25.28
46.64	-56.62	24.93
25.11	-58.74	-29.69
//Nelson, 2015: Decrease vs. Maintain
//Subjects=21
-40.43	-3.71	44.68
-58.69	1.86	26.88
-5.27	17.94	52.73
-15.63	-7.57	-12.92
23.26	3.4	-11.22
-37.66	10.35	-22.4
59.94	8.05	16.86
39.36	21.15	37.58
50.8	25.39	12.95
-47.14	28.81	0.8
33.69	-80.26	17.06
-43.47	-44.52	-18.69
-8.75	-75.44	7.79
//Paret, 2011: Decrease vs. Maintain
//Subjects=21
-44.12	-9.1	42.31
-8.96	5.27	47.87
-43.89	18.2	32.28
-27.61	-57.81	39.77
-31.14	-72.99	22.06
-12.81	-68.89	37.17
26.95	-57.06	-27.7
6.54	-66.44	-27.13
-58.46	-34.83	-1.81
48.41	-4.17	46.14
29.87	-7.97	47.27
24.26	-66.87	34.39
-19.63	-4.23	10.75
2.93	-31.02	-23.84
-15.56	-23.47	-23.43
-10.07	-40.44	-23.15
-47.65	-40.71	19.43
19.15	-3.27	18.71
//Paschke, 2016: Decrease vs. View
//Subjects=108
51.21	-50.65	30.97
-54.4	-53.68	37.01
-48.88	-64.89	36.04
37.43	15.97	42.46
40.82	39.7	1.52
23.76	45.04	34.17
14.94	3.08	59.77
12.26	12	55.17
29.56	46.84	15.52
-4.15	27.63	40.16
1.45	30.66	37.84
9.64	32.36	48.95
-7.02	18.74	44.67
-1.44	-24.96	29.81
6.71	-67.45	31.33
-7.21	-70.43	33.52
57.34	-27.2	-7.24
60.14	-18.83	-6.4
-39.72	39.86	2.88
-37	47.71	9.07
-40.32	10.79	40.65
-34.67	22.46	36.45
-34.45	40.54	24.65
-32.23	-2	55.79
-37.71	-1.45	50.35
-62.23	-33.47	3.66
-59.43	-38.82	0.5
-53.72	-32.21	-9.59
51.65	12.93	15.38
43.36	13.23	12.57
46.25	16.79	4.85
-12.81	6.02	59.58
0.95	-27.85	59.31
1.26	12.84	46.95
-10.08	2.95	62.04
//Price, 2013: Decrease vs. Fixation
//Subjects=11
-42.16	23.1	7.84
-20.98	-79.68	2.57
-42.43	-36.02	13.94
//Rabinak, 2014: Decrease vs. Maintain
//Subjects=21
35.76	-56.69	6.72
-45.7	-58.3	6.99
-45.1	2.77	-21.45
45.22	21.52	14.29
-39.73	32.5	1.28
-42.01	11.09	28.04
35.5	10.8	47.34
-38.13	17.88	16.14
44.79	7.38	43.57
35.53	14.7	45.91
-41.85	17.72	17.86
-32.45	22.44	7.66
-41.85	8.58	15.19
-36.72	-3.73	44.74
6.05	30.46	39.7
-7.02	15.1	43.42
//Sarkheil, 2015: Decrease vs. View
//Subjects=14
-1	55	21
-43	31	-9
-13	-50	6
-55	4	-15
44	16	-18
-31	-21	-15
-43	-59	18
-34	-86	15
29	-92	18
44	-59	-12
50	31	-6
29	-5	-15
-4	-14	3
-13	4	21
//Schardt, 2010: Decrease vs. View
//Subjects=37
30.16	32.55	36.7
34.21	42.42	12.48
-30.62	40.54	14.81
2.28	20.81	42.32
20.4	-2.22	65.67
39.21	7.23	45.26
35.99	12.6	9.68
50.2	-53.96	36.05
-53.49	-53.77	37.92
-16.7	-62.99	53.88
-33.91	-44.17	-41.92
//Silvers, 2015: Decrease vs. View
//Subjects=30
-40.42	3.66	46.28
-56.57	23.91	12.79
-53.67	33.06	5.6
-50.75	34.09	-5.06
-48.31	23.34	18.28
-45.16	23.41	-11.39
-42.56	19.29	1.78
-31.32	31.2	-5.01
43.25	17.02	21.94
43.53	16.31	0.25
51.91	24.92	-1.49
54.55	26.65	9.53
-31.53	46.14	15.32
20.97	44.04	34.93
21.09	50.41	27.43
26.23	8.9	47.9
40.3	18.52	35.54
-23.21	54.22	18.93
-20.8	21.37	37.48
-15.21	49.03	42.9
-12.46	40.63	42.15
-7.13	19.73	53.77
9.58	28.29	52.16
17.63	-1.27	65.71
20.85	37.66	42.43
-9.66	21.57	34.99
-6.76	44.44	31.8
-1.02	48.51	18.77
-31.47	16.44	1.7
32.39	18.9	3.01
-62.25	-40.08	3.93
-59.24	-13.64	-7.03
-59.37	-39.31	-4.05
-59.09	1.12	-13.73
-50.81	-1.98	-11.18
-50.52	2.91	-32.34
-47.83	10.49	-23.46
-64.93	-28.36	-0.41
-62.43	-55.1	13.32
-53.6	17.08	-4.02
-45.46	-25.41	-2.5
-48.9	-68.7	36.58
-45.99	-56.75	29.65
-26.75	-77.46	38.83
//Sripada, 2014: Decrease vs. Maintain
//Subjects=49
-45.7	-67.45	4.32
46.8	-64.55	9.76
48.68	17.89	32.02
-12.16	-16.61	2.5
17.44	-11.35	5.3
22.22	-68.25	48.63
-48.86	-1.29	-18.29
//Stephanou, 2016: Decrease vs. View
//Subjects=78
-9.13	2.19	60.18
-8.81	17.32	40
-49.17	12.87	10.07
-49.17	-38.26	-5.58
-40.31	-57.69	19.75
-16.07	-5.3	21.52
9.56	18.04	51.19
48.6	-55.76	16.03
-45.3	15.93	-2.19
32.44	-61.16	-24.39
-47.61	8.9	31.34
//van der Meer, 2014: Decrease vs. View
//Subjects=20
-36.03	21.47	-1.51
-30.52	24.82	2.51
-47.33	20.13	12.59
38.04	17.71	-4.21
-7.27	7.77	60.74
-6.84	47.47	39.29
-10.74	33.23	50.48
-3.3	29.81	46.68
-40.28	-53.79	18.32
-36.56	-46.35	19.09
-49.31	-48.45	2.46
52.74	-5.07	-2.52
51.05	5.3	-12.37
-10.33	-33.22	-0.85
-6.53	-28.81	-7.57
-1.17	-15.68	11.78
8.17	-9.62	7.11
-12.26	0.97	14.97
10.05	12.56	11.04
-5.17	-48.9	24.78
-3.27	-55.84	18.75
//van der Velde, 2015: Decrease vs. View
//Subjects=51
-43.43	23.37	-1.45
-45.41	18.78	7.09
-38.45	-55.83	19.96
-3.5	6.41	55.27
11.27	9.71	59.44
3.86	7.88	59.14
-3.3	-14.03	33.52
-1.39	-20.97	27.49
11.88	12.37	12.86
11.98	14.93	5.89
4.51	-0.11	6.15
44.79	-54.75	25.07
52.15	-55.14	28.76
50.16	-52.45	39.79
39.66	-33.3	-1.81
52.6	-31.68	0.36
43.57	37.65	3.18
36.19	19.58	-4.07
49.08	30	4.35
-3.42	-62.48	28.93
-12.65	-53.11	29.66
//van der Velde, 2015: Decrease vs. View
//Subjects=16
-47.33	20.13	12.59
-41.57	27.09	-1.07
-49.07	17.29	3.28
-46.95	4.64	-21.3
-43.13	5.49	-30.16
-48.93	7.33	-10.27
-5.04	28.83	37.55
-14.53	6.99	49.74
9.53	16	52.8
-58.42	-36.35	-5.56
-50.95	-30.45	-8.48
-53.19	-46.09	17.03
-42.14	-59.37	17.76
-49.69	-60.37	28.35
54.45	14.02	13.73
41.62	16.82	4.77
47.27	28.49	0.57
//Winecoff, 2013: Decrease vs. View
//Subjects=31
-3	20.74	49.83
-46.85	-67.87	41.99
-3.11	-27.04	23.2
40.31	-56.21	27
-59.85	-35.95	-8.49
//Zhang, 2012: Decrease vs. View
//Subjects=27
-9	49	-15
27	47	14
-50	23	-9
-39	19	-26
12	42	26
-12	50	6
15	30	26
-53	-57	30
