# Supplementary material for: Does emotion regulation engage the same neural circuit as working memory? A meta-analytical comparison between cognitive reappraisal of negative emotion and 2-back working memory task
Source: PLoS One. 2018 Sep 13;13(9):e0203753. doi: 10.1371/journal.pone.0203753 (PMC6136767; doi:10.1371/journal.pone.0203753)
Supplement: S2 File — The minimal data set necessary to replicate these study findings are provided as a supplementary file. (ZIP) [file pone.0203753.s002.zip › Reappraisal_05/Reappraisal_clust.txt]

Mask:
Dimensions                    = 80x96x70
Number of within-brain voxels = 226657
Mask Size                     = Less Conservative (Larger)

Foci:
Coordinate System             = Talairach
File of foci coordinates      = Reappraisal.txt
Number of foci                = 598
Number of experiments         = 46
Total number of subjects      = 1254

ALE - Random Effects, Turkeltaub Non-Additive (HBM, 2012):
File of ALE voxels            = Reappraisal_ALE.nii
FWHM minimum value            = 8.571049121304169
FWHM median value             = 9.203418613972946
FWHM maximum value            = 10.002568195473065
Minimum ALE score             = 9.979681E-25
Maximum ALE score             = 0.059118442

P Values: Eickhoff (HBM, 2009)
File of P values              = Reappraisal_P.nii
Minimum P value               = 1.3610324E-15

Thresholding:
Threshold Method              = Cluster-level Inference
Thresholding Value            = 0.05
Thresholding Permutations     = 1000
Cluster-Forming Method        = Uncorrected P value
Cluster-Forming Value         = 0.001
Volume > Threshold            = 45104 mm^3
Chosen min. cluster size      = 696 mm^3
Thresholded ALE image         = Reappraisal_ALE_C05_1k.nii

Cluster Analysis:
  #1: 11544 mm^3 from (-18,-2,28) to (20,42,66) centered at (-4,15.9,50.1)
    Extrema: (Labels are within +/-5mm)
      0.059118442 at (-6,6,60)	Left Cerebrum.Frontal Lobe.Superior Frontal Gyrus.Gray Matter.Brodmann area 6
      0.039791856 at (-8,18,42)	Left Cerebrum.Limbic Lobe.Cingulate Gyrus.Gray Matter.Brodmann area 32
      0.028809354 at (-14,38,44)	Left Cerebrum.Frontal Lobe.Superior Frontal Gyrus.Gray Matter.Brodmann area 8
      0.02878437 at (4,30,40)	Right Cerebrum.Frontal Lobe.Medial Frontal Gyrus.Gray Matter.Brodmann area 8
      0.028599434 at (12,12,58)	Right Cerebrum.Frontal Lobe.Superior Frontal Gyrus.Gray Matter.Brodmann area 6
      0.02781637 at (4,20,42)	Right Cerebrum.Limbic Lobe.Cingulate Gyrus.Gray Matter.Brodmann area 32
      0.019453794 at (18,0,64)	Right Cerebrum.Frontal Lobe.Superior Frontal Gyrus.Gray Matter.Brodmann area 6
      0.018545737 at (16,4,62)	Right Cerebrum.Frontal Lobe.Medial Frontal Gyrus.Gray Matter.Brodmann area 6
    Labels: (Nearest gray within +/-5mm)
      2904mm Left Cerebrum.Frontal Lobe.Superior Frontal Gyrus.Gray Matter.Brodmann area 6
      1688mm Left Cerebrum.Frontal Lobe.Medial Frontal Gyrus.Gray Matter.Brodmann area 6
      1392mm Left Cerebrum.Frontal Lobe.Superior Frontal Gyrus.Gray Matter.Brodmann area 8
      1184mm Left Cerebrum.Limbic Lobe.Cingulate Gyrus.Gray Matter.Brodmann area 32
      952mm Right Cerebrum.Frontal Lobe.Superior Frontal Gyrus.Gray Matter.Brodmann area 6
      856mm Left Cerebrum.Frontal Lobe.Medial Frontal Gyrus.Gray Matter.Brodmann area 8
      752mm Right Cerebrum.Frontal Lobe.Medial Frontal Gyrus.Gray Matter.Brodmann area 8
      512mm Right Cerebrum.Frontal Lobe.Superior Frontal Gyrus.Gray Matter.Brodmann area 8
      400mm Right Cerebrum.Limbic Lobe.Cingulate Gyrus.Gray Matter.Brodmann area 32
      320mm Left Cerebrum.Frontal Lobe.Cingulate Gyrus.Gray Matter.Brodmann area 32
      248mm Right Cerebrum.Frontal Lobe.Medial Frontal Gyrus.Gray Matter.Brodmann area 6
      168mm Left Cerebrum.Frontal Lobe.Medial Frontal Gyrus.Gray Matter.Brodmann area 32
      56mm Left Cerebrum.Frontal Lobe.Middle Frontal Gyrus.Gray Matter.Brodmann area 6
      40mm Left Cerebrum.Frontal Lobe.Superior Frontal Gyrus.Gray Matter.Brodmann area 9
      32mm Right Cerebrum.Frontal Lobe.Middle Frontal Gyrus.Gray Matter.Brodmann area 6
      16mm Left Cerebrum.Frontal Lobe.Medial Frontal Gyrus.Gray Matter.Brodmann area 9
      8mm Left Cerebrum.Frontal Lobe.Sub-Gyral.Gray Matter.Brodmann area 32
      8mm Right Cerebrum.Frontal Lobe.Cingulate Gyrus.Gray Matter.Brodmann area 32
      8mm Left Cerebrum.Limbic Lobe.Cingulate Gyrus.Gray Matter.Brodmann area 24

  #2: 7848 mm^3 from (-58,12,-12) to (-32,36,18) centered at (-44.5,22.2,1.2)
    Extrema: (Labels are within +/-5mm)
      0.048601877 at (-44,24,-2)	Left Cerebrum.Frontal Lobe.Inferior Frontal Gyrus.Gray Matter.Brodmann area 47
      0.032705322 at (-50,18,10)	Left Cerebrum.Frontal Lobe.Inferior Frontal Gyrus.Gray Matter.Brodmann area 45
    Labels: (Nearest gray within +/-5mm)
      3536mm Left Cerebrum.Frontal Lobe.Inferior Frontal Gyrus.Gray Matter.Brodmann area 47
      1864mm Left Cerebrum.Frontal Lobe.Inferior Frontal Gyrus.Gray Matter.Brodmann area 45
      688mm Left Cerebrum.Sub-lobar.Insula.Gray Matter.Brodmann area 13
      424mm Left Cerebrum.Frontal Lobe.Precentral Gyrus.Gray Matter.Brodmann area 44
      328mm Left Cerebrum.Frontal Lobe.Inferior Frontal Gyrus.Gray Matter.Brodmann area 44
      280mm Left Cerebrum.Frontal Lobe.Inferior Frontal Gyrus.Gray Matter.Brodmann area 13
      240mm Left Cerebrum.Frontal Lobe.Inferior Frontal Gyrus.Gray Matter.*
      184mm Left Cerebrum.Frontal Lobe.Middle Frontal Gyrus.Gray Matter.Brodmann area 47
      128mm Left Cerebrum.Sub-lobar.Insula.Gray Matter.*
      104mm Left Cerebrum.Sub-lobar.Extra-Nuclear.Gray Matter.Brodmann area 47
      32mm Left Cerebrum.Sub-lobar.Claustrum.Gray Matter.*
      16mm Left Cerebrum.Frontal Lobe.Inferior Frontal Gyrus.Gray Matter.Brodmann area 46
      8mm Left Cerebrum.Temporal Lobe.Superior Temporal Gyrus.Gray Matter.Brodmann area 38
      8mm Left Cerebrum.Sub-lobar.Insula.Gray Matter.Brodmann area 47
      8mm No Gray Matter found

  #3: 6600 mm^3 from (32,10,-6) to (56,42,18) centered at (44.8,21.9,4.6)
    Extrema: (Labels are within +/-5mm)
      0.04312582 at (46,28,0)	Right Cerebrum.Frontal Lobe.Inferior Frontal Gyrus.Gray Matter.Brodmann area 45
      0.037083093 at (44,16,2)	Right Cerebrum.Sub-lobar.Insula.Gray Matter.*
      0.02930889 at (52,22,12)	Right Cerebrum.Frontal Lobe.Inferior Frontal Gyrus.Gray Matter.Brodmann area 45
      0.029060692 at (42,14,10)	Right Cerebrum.Frontal Lobe.Precentral Gyrus.Gray Matter.Brodmann area 44
      0.027801817 at (42,40,2)	Right Cerebrum.Frontal Lobe.Sub-Gyral.Gray Matter.Brodmann area 10
    Labels: (Nearest gray within +/-5mm)
      1864mm Right Cerebrum.Frontal Lobe.Inferior Frontal Gyrus.Gray Matter.Brodmann area 45
      1440mm Right Cerebrum.Frontal Lobe.Inferior Frontal Gyrus.Gray Matter.Brodmann area 47
      1128mm Right Cerebrum.Sub-lobar.Insula.Gray Matter.Brodmann area 13
      472mm Right Cerebrum.Frontal Lobe.Inferior Frontal Gyrus.Gray Matter.Brodmann area 44
      304mm Right Cerebrum.Frontal Lobe.Precentral Gyrus.Gray Matter.Brodmann area 44
      296mm Right Cerebrum.Frontal Lobe.Inferior Frontal Gyrus.Gray Matter.Brodmann area 46
      296mm Right Cerebrum.Frontal Lobe.Inferior Frontal Gyrus.Gray Matter.*
      200mm Right Cerebrum.Sub-lobar.Insula.Gray Matter.*
      128mm Right Cerebrum.Frontal Lobe.Sub-Gyral.Gray Matter.Brodmann area 10
      120mm Right Cerebrum.Frontal Lobe.Inferior Frontal Gyrus.Gray Matter.Brodmann area 13
      112mm Right Cerebrum.Frontal Lobe.Middle Frontal Gyrus.Gray Matter.Brodmann area 47
      88mm Right Cerebrum.Sub-lobar.Extra-Nuclear.Gray Matter.Brodmann area 47
      48mm Right Cerebrum.Frontal Lobe.Middle Frontal Gyrus.Gray Matter.Brodmann area 46
      40mm Right Cerebrum.Sub-lobar.Insula.Gray Matter.Brodmann area 47
      16mm Right Cerebrum.Sub-lobar.Inferior Frontal Gyrus.Gray Matter.Brodmann area 47
      16mm No Gray Matter found
      16mm Right Cerebrum.Sub-lobar.Claustrum.Gray Matter.*
      8mm Right Cerebrum.Frontal Lobe.Inferior Frontal Gyrus.Gray Matter.Brodmann area 10
      8mm Right Cerebrum.Frontal Lobe.Middle Frontal Gyrus.Gray Matter.Brodmann area 10

  #4: 4416 mm^3 from (-58,-70,14) to (-36,-50,42) centered at (-45.8,-58.8,27.8)
    Extrema: (Labels are within +/-5mm)
      0.04884928 at (-40,-56,20)	Left Cerebrum.Temporal Lobe.Superior Temporal Gyrus.Gray Matter.Brodmann area 39
      0.03369636 at (-54,-54,38)	Left Cerebrum.Parietal Lobe.Inferior Parietal Lobule.Gray Matter.Brodmann area 40
      0.033008035 at (-50,-60,30)	Left Cerebrum.Temporal Lobe.Superior Temporal Gyrus.Gray Matter.Brodmann area 39
      0.032937072 at (-50,-66,36)	Left Cerebrum.Parietal Lobe.Angular Gyrus.Gray Matter.Brodmann area 39
    Labels: (Nearest gray within +/-5mm)
      1056mm Left Cerebrum.Temporal Lobe.Superior Temporal Gyrus.Gray Matter.Brodmann area 39
      976mm Left Cerebrum.Temporal Lobe.Middle Temporal Gyrus.Gray Matter.Brodmann area 39
      800mm Left Cerebrum.Parietal Lobe.Angular Gyrus.Gray Matter.Brodmann area 39
      464mm Left Cerebrum.Parietal Lobe.Inferior Parietal Lobule.Gray Matter.Brodmann area 40
      344mm Left Cerebrum.Temporal Lobe.Superior Temporal Gyrus.Gray Matter.Brodmann area 22
      256mm Left Cerebrum.Parietal Lobe.Supramarginal Gyrus.Gray Matter.Brodmann area 40
      232mm Left Cerebrum.Parietal Lobe.Inferior Parietal Lobule.Gray Matter.Brodmann area 39
      208mm Left Cerebrum.Occipital Lobe.Middle Temporal Gyrus.Gray Matter.Brodmann area 19
      32mm Left Cerebrum.Temporal Lobe.Angular Gyrus.Gray Matter.Brodmann area 39
      24mm Left Cerebrum.Temporal Lobe.Middle Temporal Gyrus.Gray Matter.Brodmann area 22
      8mm Left Cerebrum.Occipital Lobe.Superior Temporal Gyrus.Gray Matter.Brodmann area 22
      8mm Left Cerebrum.Parietal Lobe.Supramarginal Gyrus.Gray Matter.Brodmann area 39
      8mm Left Cerebrum.Parietal Lobe.Angular Gyrus.Gray Matter.Brodmann area 40

  #5: 3848 mm^3 from (-66,-50,-12) to (-46,-28,8) centered at (-57.2,-36.1,-2.5)
    Extrema: (Labels are within +/-5mm)
      0.056548625 at (-58,-36,-4)	Left Cerebrum.Temporal Lobe.Middle Temporal Gyrus.Gray Matter.Brodmann area 21
    Labels: (Nearest gray within +/-5mm)
      1984mm Left Cerebrum.Temporal Lobe.Middle Temporal Gyrus.Gray Matter.Brodmann area 21
      1024mm Left Cerebrum.Temporal Lobe.Middle Temporal Gyrus.Gray Matter.Brodmann area 22
      288mm Left Cerebrum.Temporal Lobe.Middle Temporal Gyrus.Gray Matter.Brodmann area 20
      248mm Left Cerebrum.Temporal Lobe.Middle Temporal Gyrus.Gray Matter.*
      72mm Left Cerebrum.Temporal Lobe.Sub-Gyral.Gray Matter.Brodmann area 37
      64mm Left Cerebrum.Temporal Lobe.Middle Temporal Gyrus.Gray Matter.Brodmann area 37
      64mm Left Cerebrum.Temporal Lobe.Superior Temporal Gyrus.Gray Matter.Brodmann area 22
      56mm Left Cerebrum.Temporal Lobe.Inferior Temporal Gyrus.Gray Matter.Brodmann area 20
      32mm No Gray Matter found
      8mm Left Cerebrum.Temporal Lobe.Fusiform Gyrus.Gray Matter.Brodmann area 37
      8mm Left Cerebrum.Temporal Lobe.Superior Temporal Gyrus.Gray Matter.Brodmann area 42

  #6: 3544 mm^3 from (-48,-8,38) to (-30,18,58) centered at (-39.4,4,48)
    Extrema: (Labels are within +/-5mm)
      0.03016644 at (-40,-2,48)	Left Cerebrum.Frontal Lobe.Middle Frontal Gyrus.Gray Matter.Brodmann area 6
      0.029978445 at (-40,6,48)	Left Cerebrum.Frontal Lobe.Middle Frontal Gyrus.Gray Matter.Brodmann area 6
      0.022564309 at (-32,-2,54)	Left Cerebrum.Frontal Lobe.Middle Frontal Gyrus.Gray Matter.Brodmann area 6
    Labels: (Nearest gray within +/-5mm)
      2424mm Left Cerebrum.Frontal Lobe.Middle Frontal Gyrus.Gray Matter.Brodmann area 6
      592mm Left Cerebrum.Frontal Lobe.Precentral Gyrus.Gray Matter.Brodmann area 6
      240mm Left Cerebrum.Frontal Lobe.Middle Frontal Gyrus.Gray Matter.Brodmann area 8
      136mm Left Cerebrum.Frontal Lobe.Superior Frontal Gyrus.Gray Matter.Brodmann area 8
      80mm Left Cerebrum.Frontal Lobe.Precentral Gyrus.Gray Matter.Brodmann area 9
      64mm Left Cerebrum.Frontal Lobe.Middle Frontal Gyrus.Gray Matter.Brodmann area 9
      8mm Left Cerebrum.Frontal Lobe.Precentral Gyrus.Gray Matter.Brodmann area 4

  #7: 3400 mm^3 from (40,-62,16) to (58,-42,40) centered at (48.9,-54.1,30)
    Extrema: (Labels are within +/-5mm)
      0.0338363 at (52,-54,36)	Right Cerebrum.Parietal Lobe.Inferior Parietal Lobule.Gray Matter.Brodmann area 40
      0.032908026 at (52,-52,30)	Right Cerebrum.Parietal Lobe.Supramarginal Gyrus.Gray Matter.Brodmann area 40
      0.03176251 at (46,-56,24)	Right Cerebrum.Temporal Lobe.Middle Temporal Gyrus.Gray Matter.Brodmann area 39
    Labels: (Nearest gray within +/-5mm)
      1016mm Right Cerebrum.Temporal Lobe.Superior Temporal Gyrus.Gray Matter.Brodmann area 39
      960mm Right Cerebrum.Parietal Lobe.Inferior Parietal Lobule.Gray Matter.Brodmann area 40
      664mm Right Cerebrum.Parietal Lobe.Supramarginal Gyrus.Gray Matter.Brodmann area 40
      280mm Right Cerebrum.Temporal Lobe.Middle Temporal Gyrus.Gray Matter.Brodmann area 39
      176mm Right Cerebrum.Temporal Lobe.Supramarginal Gyrus.Gray Matter.Brodmann area 40
      168mm Right Cerebrum.Parietal Lobe.Angular Gyrus.Gray Matter.Brodmann area 39
      80mm Right Cerebrum.Temporal Lobe.Superior Temporal Gyrus.Gray Matter.Brodmann area 22
      48mm Right Cerebrum.Parietal Lobe.Inferior Parietal Lobule.Gray Matter.Brodmann area 39
      8mm Right Cerebrum.Parietal Lobe.Angular Gyrus.Gray Matter.Brodmann area 40

  #8: 3104 mm^3 from (28,2,34) to (44,26,50) centered at (36,15.4,43.8)
    Extrema: (Labels are within +/-5mm)
      0.054557636 at (36,16,44)	Right Cerebrum.Frontal Lobe.Middle Frontal Gyrus.Gray Matter.Brodmann area 8
    Labels: (Nearest gray within +/-5mm)
      1320mm Right Cerebrum.Frontal Lobe.Middle Frontal Gyrus.Gray Matter.Brodmann area 6
      1056mm Right Cerebrum.Frontal Lobe.Middle Frontal Gyrus.Gray Matter.Brodmann area 8
      384mm Right Cerebrum.Frontal Lobe.Precentral Gyrus.Gray Matter.Brodmann area 9
      240mm Right Cerebrum.Frontal Lobe.Superior Frontal Gyrus.Gray Matter.Brodmann area 8
      80mm Right Cerebrum.Frontal Lobe.Middle Frontal Gyrus.Gray Matter.Brodmann area 9
      24mm Right Cerebrum.Frontal Lobe.Superior Frontal Gyrus.Gray Matter.Brodmann area 6

  #9: 800 mm^3 from (26,42,10) to (36,52,20) centered at (30.7,47.8,15)
    Extrema: (Labels are within +/-5mm)
      0.032660786 at (30,48,16)	Right Cerebrum.Frontal Lobe.Middle Frontal Gyrus.Gray Matter.Brodmann area 10
    Labels: (Nearest gray within +/-5mm)
      472mm Right Cerebrum.Frontal Lobe.Middle Frontal Gyrus.Gray Matter.Brodmann area 10
      328mm Right Cerebrum.Frontal Lobe.Superior Frontal Gyrus.Gray Matter.Brodmann area 10


Experiment Table:
[ 3 4 2 3 0 0 1 2 2 1 1 1 1 3 0 2 0 1 0 1 1 1 1 1 1 1 0 0 0 0 1 1 1 9 0 2 0 2 5 0 3 2 3 3 1 0 ]
[ 0 2 3 3 0 0 1 1 2 1 1 0 1 1 0 0 0 0 0 1 0 1 1 1 0 0 0 1 0 0 1 1 0 0 1 1 1 0 4 0 2 2 2 3 0 1 ]
[ 0 1 0 3 0 0 1 1 3 1 0 1 2 1 0 3 0 1 0 0 0 0 0 0 0 0 0 0 0 0 1 1 0 4 0 1 0 0 3 0 0 1 3 3 0 0 ]
[ 0 2 0 0 2 0 1 0 2 0 0 1 0 0 1 0 0 2 0 0 0 0 0 0 0 0 0 0 1 0 1 0 0 2 0 0 1 1 2 0 1 1 1 2 0 1 ]
[ 0 1 0 2 2 0 1 1 0 0 1 1 1 0 1 0 0 0 0 0 0 0 0 0 0 0 0 0 1 0 1 0 1 3 0 0 0 0 3 0 1 1 0 2 1 0 ]
[ 1 3 1 2 1 0 1 1 1 0 0 1 1 0 0 0 0 0 0 0 0 0 1 1 0 0 0 0 0 0 0 1 0 3 0 1 0 0 1 0 0 0 0 0 0 0 ]
[ 0 1 0 0 0 1 0 1 2 0 0 0 1 0 1 0 1 1 0 0 1 0 0 0 0 0 2 0 1 0 1 0 0 1 0 0 0 1 0 0 1 0 3 0 1 0 ]
[ 0 2 0 2 0 1 0 0 1 0 0 0 1 0 0 1 1 2 0 0 1 0 1 0 0 0 0 1 0 0 0 1 0 1 0 3 0 1 1 0 0 0 0 0 0 0 ]
[ 0 0 0 0 0 0 0 0 0 0 0 0 0 0 1 1 0 0 0 0 0 0 0 0 0 0 0 0 1 0 0 0 0 1 0 0 0 1 0 0 0 0 0 0 0 1 ]

Contributors to cluster #1
3 foci from //Ochsner, 2002: Decrease vs. View		 
4 foci from //Ochsner, 2004: Decrease vs. View		 
2 foci from //Eippert, 2007: Decrease vs. View		 
3 foci from //Kim, 2007: Decrease vs. View		 
1 foci from //Hayes, 2010: Decrease vs. View		 
2 foci from //Modinos, 2010: Decrease vs. View		 
2 foci from //Winecoff, 2011: Decrease vs. View		 
1 foci from //Veit, 2012: Decrease vs. View		 
1 foci from //Vanderhasselt, 2013: Decrease vs. View		 
1 foci from //Otto, 2014: Decrease vs. View		 
1 foci from //Domes, 2010: Decrease vs. Maintain		 
3 foci from //Harenski, 2006: Decrease vs. View		 
2 foci from //Phan, 2005: Decrease vs. Maintain		 
1 foci from //Golkar, 2012: Decrease vs. View		 
1 foci from //Ziv, 2013: Decrease vs. View		 
1 foci from //Albein-Urios, 2013: Decrease vs. Maintain		 
1 foci from //Allard, 2014: Decrease vs. View		 
1 foci from //Che, 2015: Decrease vs. Maintain		 
1 foci from //Corbalan, 2015: Decrease vs. View		 
1 foci from //de Wit, 2015: Decrease vs. View		 
1 foci from //Denny, 2015: Decrease vs. View		 
1 foci from //Modinos, 2010: Decrease vs. View		 
1 foci from //Nelson, 2015: Decrease vs. Maintain		 
1 foci from //Paret, 2011: Decrease vs. Maintain		 
9 foci from //Paschke, 2016: Decrease vs. View		 
2 foci from //Rabinak, 2014: Decrease vs. Maintain		 
2 foci from //Schardt, 2010: Decrease vs. View		 
5 foci from //Silvers, 2015: Decrease vs. View		 
3 foci from //Stephanou, 2016: Decrease vs. View		 
2 foci from //van der Meer, 2014: Decrease vs. View		 
3 foci from //van der Velde, 2015: Decrease vs. View		 
3 foci from //van der Velde, 2015: Decrease vs. View		 
1 foci from //Winecoff, 2013: Decrease vs. View		 

Contributors to cluster #2
2 foci from //Ochsner, 2004: Decrease vs. View		 
3 foci from //Eippert, 2007: Decrease vs. View		 
3 foci from //Kim, 2007: Decrease vs. View		 
1 foci from //Hayes, 2010: Decrease vs. View		 
1 foci from //Modinos, 2010: Decrease vs. View		 
2 foci from //Winecoff, 2011: Decrease vs. View		 
1 foci from //Veit, 2012: Decrease vs. View		 
1 foci from //Vanderhasselt, 2013: Decrease vs. View		 
1 foci from //Domes, 2010: Decrease vs. Maintain		 
1 foci from //Harenski, 2006: Decrease vs. View		 
1 foci from //Ziv, 2013: Decrease vs. View		 
1 foci from //Allard, 2014: Decrease vs. View		 
1 foci from //Che, 2015: Decrease vs. Maintain		 
1 foci from //Corbalan, 2015: Decrease vs. View		 
1 foci from //Hermann, 2009: Decrease vs. View		 
1 foci from //Modinos, 2010: Decrease vs. View		 
1 foci from //Nelson, 2015: Decrease vs. Maintain		 
1 foci from //Price, 2013: Decrease vs. Fixation		 
1 foci from //Rabinak, 2014: Decrease vs. Maintain		 
1 foci from //Sarkheil, 2015: Decrease vs. View		 
4 foci from //Silvers, 2015: Decrease vs. View		 
2 foci from //Stephanou, 2016: Decrease vs. View		 
2 foci from //van der Meer, 2014: Decrease vs. View		 
2 foci from //van der Velde, 2015: Decrease vs. View		 
3 foci from //van der Velde, 2015: Decrease vs. View		 
1 foci from //Zhang, 2012: Decrease vs. View		 

Contributors to cluster #3
1 foci from //Ochsner, 2004: Decrease vs. View		 
3 foci from //Kim, 2007: Decrease vs. View		 
1 foci from //Hayes, 2010: Decrease vs. View		 
1 foci from //Modinos, 2010: Decrease vs. View		 
3 foci from //Winecoff, 2011: Decrease vs. View		 
1 foci from //Veit, 2012: Decrease vs. View		 
1 foci from //Otto, 2014: Decrease vs. View		 
2 foci from //Domes, 2010: Decrease vs. Maintain		 
1 foci from //Harenski, 2006: Decrease vs. View		 
3 foci from //Phan, 2005: Decrease vs. Maintain		 
1 foci from //Golkar, 2012: Decrease vs. View		 
1 foci from //Modinos, 2010: Decrease vs. View		 
1 foci from //Nelson, 2015: Decrease vs. Maintain		 
4 foci from //Paschke, 2016: Decrease vs. View		 
1 foci from //Rabinak, 2014: Decrease vs. Maintain		 
3 foci from //Silvers, 2015: Decrease vs. View		 
1 foci from //van der Meer, 2014: Decrease vs. View		 
3 foci from //van der Velde, 2015: Decrease vs. View		 
3 foci from //van der Velde, 2015: Decrease vs. View		 

Contributors to cluster #4
2 foci from //Ochsner, 2004: Decrease vs. View		 
2 foci from //Goldin, 2008: Decrease vs. View		 
1 foci from //Hayes, 2010: Decrease vs. View		 
2 foci from //Winecoff, 2011: Decrease vs. View		 
1 foci from //Otto, 2014: Decrease vs. View		 
1 foci from //Koenigsberg, 2009: Decrease vs. View		 
2 foci from //Golkar, 2012: Decrease vs. View		 
1 foci from //Koenigsberg, 2010: Decrease vs. View		 
1 foci from //Modinos, 2010: Decrease vs. View		 
2 foci from //Paschke, 2016: Decrease vs. View		 
1 foci from //Sarkheil, 2015: Decrease vs. View		 
1 foci from //Schardt, 2010: Decrease vs. View		 
2 foci from //Silvers, 2015: Decrease vs. View		 
1 foci from //Stephanou, 2016: Decrease vs. View		 
1 foci from //van der Meer, 2014: Decrease vs. View		 
1 foci from //van der Velde, 2015: Decrease vs. View		 
2 foci from //van der Velde, 2015: Decrease vs. View		 
1 foci from //Zhang, 2012: Decrease vs. View		 

Contributors to cluster #5
1 foci from //Ochsner, 2004: Decrease vs. View		 
2 foci from //Kim, 2007: Decrease vs. View		 
2 foci from //Goldin, 2008: Decrease vs. View		 
1 foci from //Hayes, 2010: Decrease vs. View		 
1 foci from //Modinos, 2010: Decrease vs. View		 
1 foci from //Vanderhasselt, 2013: Decrease vs. View		 
1 foci from //Otto, 2014: Decrease vs. View		 
1 foci from //Domes, 2010: Decrease vs. Maintain		 
1 foci from //Koenigsberg, 2009: Decrease vs. View		 
1 foci from //Koenigsberg, 2010: Decrease vs. View		 
1 foci from //Modinos, 2010: Decrease vs. View		 
1 foci from //Paret, 2011: Decrease vs. Maintain		 
3 foci from //Paschke, 2016: Decrease vs. View		 
3 foci from //Silvers, 2015: Decrease vs. View		 
1 foci from //Stephanou, 2016: Decrease vs. View		 
1 foci from //van der Meer, 2014: Decrease vs. View		 
2 foci from //van der Velde, 2015: Decrease vs. View		 
1 foci from //Winecoff, 2013: Decrease vs. View		 

Contributors to cluster #6
1 foci from //Ochsner, 2002: Decrease vs. View		 
3 foci from //Ochsner, 2004: Decrease vs. View		 
1 foci from //Eippert, 2007: Decrease vs. View		 
2 foci from //Kim, 2007: Decrease vs. View		 
1 foci from //Goldin, 2008: Decrease vs. View		 
1 foci from //Hayes, 2010: Decrease vs. View		 
1 foci from //Modinos, 2010: Decrease vs. View		 
1 foci from //Winecoff, 2011: Decrease vs. View		 
1 foci from //Otto, 2014: Decrease vs. View		 
1 foci from //Domes, 2010: Decrease vs. Maintain		 
1 foci from //Che, 2015: Decrease vs. Maintain		 
1 foci from //Corbalan, 2015: Decrease vs. View		 
1 foci from //Nelson, 2015: Decrease vs. Maintain		 
3 foci from //Paschke, 2016: Decrease vs. View		 
1 foci from //Rabinak, 2014: Decrease vs. Maintain		 
1 foci from //Silvers, 2015: Decrease vs. View		 

Contributors to cluster #7
1 foci from //Ochsner, 2004: Decrease vs. View		 
1 foci from //Erk, 2010: Decrease vs. View		 
1 foci from //Modinos, 2010: Decrease vs. View		 
2 foci from //Winecoff, 2011: Decrease vs. View		 
1 foci from //Domes, 2010: Decrease vs. Maintain		 
1 foci from //Koenigsberg, 2009: Decrease vs. View		 
1 foci from //Walter, 2009: Decrease vs. View		 
1 foci from //Golkar, 2012: Decrease vs. View		 
1 foci from //Albein-Urios, 2013: Decrease vs. Maintain		 
2 foci from //Hallam, 2015: Decrease vs. View		 
1 foci from //Koenigsberg, 2010: Decrease vs. View		 
1 foci from //Modinos, 2010: Decrease vs. View		 
1 foci from //Paschke, 2016: Decrease vs. View		 
1 foci from //Schardt, 2010: Decrease vs. View		 
1 foci from //Stephanou, 2016: Decrease vs. View		 
3 foci from //van der Velde, 2015: Decrease vs. View		 
1 foci from //Winecoff, 2013: Decrease vs. View		 

Contributors to cluster #8
2 foci from //Ochsner, 2004: Decrease vs. View		 
2 foci from //Kim, 2007: Decrease vs. View		 
1 foci from //Erk, 2010: Decrease vs. View		 
1 foci from //Winecoff, 2011: Decrease vs. View		 
1 foci from //Domes, 2010: Decrease vs. Maintain		 
1 foci from //Phan, 2005: Decrease vs. Maintain		 
1 foci from //Walter, 2009: Decrease vs. View		 
2 foci from //Golkar, 2012: Decrease vs. View		 
1 foci from //Albein-Urios, 2013: Decrease vs. Maintain		 
1 foci from //Che, 2015: Decrease vs. Maintain		 
1 foci from //Hermann, 2009: Decrease vs. View		 
1 foci from //Nelson, 2015: Decrease vs. Maintain		 
1 foci from //Paschke, 2016: Decrease vs. View		 
3 foci from //Rabinak, 2014: Decrease vs. Maintain		 
1 foci from //Schardt, 2010: Decrease vs. View		 
1 foci from //Silvers, 2015: Decrease vs. View		 

Contributors to cluster #9
1 foci from //Koenigsberg, 2009: Decrease vs. View		 
1 foci from //Phan, 2005: Decrease vs. Maintain		 
1 foci from //Koenigsberg, 2010: Decrease vs. View		 
1 foci from //Paschke, 2016: Decrease vs. View		 
1 foci from //Schardt, 2010: Decrease vs. View		 
1 foci from //Zhang, 2012: Decrease vs. View		 
