# Supplementary material for: Does emotion regulation engage the same neural circuit as working memory? A meta-analytical comparison between cognitive reappraisal of negative emotion and 2-back working memory task
Source: PLoS One. 2018 Sep 13;13(9):e0203753. doi: 10.1371/journal.pone.0203753 (PMC6136767; doi:10.1371/journal.pone.0203753)
Supplement: S2 File — The minimal data set necessary to replicate these study findings are provided as a supplementary file. (ZIP) [file pone.0203753.s002.zip › Reappraisal_05/Reappraisal_clust.xls]

Cluster #	Volume (mm^3)	Weighted Center (x,y,z)			Extrema Value	x	y	z	Label
1	11544	-4	15.9	50.1	0.059118442	-6	6	60	Left Cerebrum.Frontal Lobe.Superior Frontal Gyrus.Gray Matter.Brodmann area 6
					0.039791856	-8	18	42	Left Cerebrum.Limbic Lobe.Cingulate Gyrus.Gray Matter.Brodmann area 32
					0.028809354	-14	38	44	Left Cerebrum.Frontal Lobe.Superior Frontal Gyrus.Gray Matter.Brodmann area 8
					0.02878437	4	30	40	Right Cerebrum.Frontal Lobe.Medial Frontal Gyrus.Gray Matter.Brodmann area 8
					0.028599434	12	12	58	Right Cerebrum.Frontal Lobe.Superior Frontal Gyrus.Gray Matter.Brodmann area 6
					0.02781637	4	20	42	Right Cerebrum.Limbic Lobe.Cingulate Gyrus.Gray Matter.Brodmann area 32
					0.019453794	18	0	64	Right Cerebrum.Frontal Lobe.Superior Frontal Gyrus.Gray Matter.Brodmann area 6
					0.018545737	16	4	62	Right Cerebrum.Frontal Lobe.Medial Frontal Gyrus.Gray Matter.Brodmann area 6
2	7848	-44.5	22.2	1.2	0.048601877	-44	24	-2	Left Cerebrum.Frontal Lobe.Inferior Frontal Gyrus.Gray Matter.Brodmann area 47
					0.032705322	-50	18	10	Left Cerebrum.Frontal Lobe.Inferior Frontal Gyrus.Gray Matter.Brodmann area 45
3	6600	44.8	21.9	4.6	0.04312582	46	28	0	Right Cerebrum.Frontal Lobe.Inferior Frontal Gyrus.Gray Matter.Brodmann area 45
					0.037083093	44	16	2	Right Cerebrum.Sub-lobar.Insula.Gray Matter.*
					0.02930889	52	22	12	Right Cerebrum.Frontal Lobe.Inferior Frontal Gyrus.Gray Matter.Brodmann area 45
					0.029060692	42	14	10	Right Cerebrum.Frontal Lobe.Precentral Gyrus.Gray Matter.Brodmann area 44
					0.027801817	42	40	2	Right Cerebrum.Frontal Lobe.Sub-Gyral.Gray Matter.Brodmann area 10
4	4416	-45.8	-58.8	27.8	0.04884928	-40	-56	20	Left Cerebrum.Temporal Lobe.Superior Temporal Gyrus.Gray Matter.Brodmann area 39
					0.03369636	-54	-54	38	Left Cerebrum.Parietal Lobe.Inferior Parietal Lobule.Gray Matter.Brodmann area 40
					0.033008035	-50	-60	30	Left Cerebrum.Temporal Lobe.Superior Temporal Gyrus.Gray Matter.Brodmann area 39
					0.032937072	-50	-66	36	Left Cerebrum.Parietal Lobe.Angular Gyrus.Gray Matter.Brodmann area 39
5	3848	-57.2	-36.1	-2.5	0.056548625	-58	-36	-4	Left Cerebrum.Temporal Lobe.Middle Temporal Gyrus.Gray Matter.Brodmann area 21
6	3544	-39.4	4	48	0.03016644	-40	-2	48	Left Cerebrum.Frontal Lobe.Middle Frontal Gyrus.Gray Matter.Brodmann area 6
					0.029978445	-40	6	48	Left Cerebrum.Frontal Lobe.Middle Frontal Gyrus.Gray Matter.Brodmann area 6
					0.022564309	-32	-2	54	Left Cerebrum.Frontal Lobe.Middle Frontal Gyrus.Gray Matter.Brodmann area 6
7	3400	48.9	-54.1	30	0.0338363	52	-54	36	Right Cerebrum.Parietal Lobe.Inferior Parietal Lobule.Gray Matter.Brodmann area 40
					0.032908026	52	-52	30	Right Cerebrum.Parietal Lobe.Supramarginal Gyrus.Gray Matter.Brodmann area 40
					0.03176251	46	-56	24	Right Cerebrum.Temporal Lobe.Middle Temporal Gyrus.Gray Matter.Brodmann area 39
8	3104	36	15.4	43.8	0.054557636	36	16	44	Right Cerebrum.Frontal Lobe.Middle Frontal Gyrus.Gray Matter.Brodmann area 8
9	800	30.7	47.8	15	0.032660786	30	48	16	Right Cerebrum.Frontal Lobe.Middle Frontal Gyrus.Gray Matter.Brodmann area 10
