# Supplementary material for: Does emotion regulation engage the same neural circuit as working memory? A meta-analytical comparison between cognitive reappraisal of negative emotion and 2-back working memory task
Source: PLoS One. 2018 Sep 13;13(9):e0203753. doi: 10.1371/journal.pone.0203753 (PMC6136767; doi:10.1371/journal.pone.0203753)
Supplement: S2 File — The minimal data set necessary to replicate these study findings are provided as a supplementary file. (ZIP) [file pone.0203753.s002.zip › Reappraisal_05/Reappraisal_clust.xlsx]

## Sheet: Reappraisal_clust
Cluster #	Volume (mm^3)	Weighted Center (x,y,z)			Extrema Value	x	y	z	Label
1	11544	-4	15.9	50.1	0.0591184	-6	6	60	Left Cerebrum.Frontal Lobe.Superior Frontal Gyrus.Gray Matter.Brodmann area 6
					0.0397919	-8	18	42	Left Cerebrum.Limbic Lobe.Cingulate Gyrus.Gray Matter.Brodmann area 32
					0.0288094	-14	38	44	Left Cerebrum.Frontal Lobe.Superior Frontal Gyrus.Gray Matter.Brodmann area 8
					0.0287844	4	30	40	Right Cerebrum.Frontal Lobe.Medial Frontal Gyrus.Gray Matter.Brodmann area 8
					0.0285994	12	12	58	Right Cerebrum.Frontal Lobe.Superior Frontal Gyrus.Gray Matter.Brodmann area 6
					0.0278164	4	20	42	Right Cerebrum.Limbic Lobe.Cingulate Gyrus.Gray Matter.Brodmann area 32
					0.0194538	18	0	64	Right Cerebrum.Frontal Lobe.Superior Frontal Gyrus.Gray Matter.Brodmann area 6
					0.0185457	16	4	62	Right Cerebrum.Frontal Lobe.Medial Frontal Gyrus.Gray Matter.Brodmann area 6
2	7848	-44.5	22.2	1.2	0.0486019	-44	24	-2	Left Cerebrum.Frontal Lobe.Inferior Frontal Gyrus.Gray Matter.Brodmann area 47
					0.0327053	-50	18	10	Left Cerebrum.Frontal Lobe.Inferior Frontal Gyrus.Gray Matter.Brodmann area 45
3	6600	44.8	21.9	4.6	0.0431258	46	28	0	Right Cerebrum.Frontal Lobe.Inferior Frontal Gyrus.Gray Matter.Brodmann area 45
					0.0370831	44	16	2	Right Cerebrum.Sub-lobar.Insula.Gray Matter.*
					0.0293089	52	22	12	Right Cerebrum.Frontal Lobe.Inferior Frontal Gyrus.Gray Matter.Brodmann area 45
					0.0290607	42	14	10	Right Cerebrum.Frontal Lobe.Precentral Gyrus.Gray Matter.Brodmann area 44
					0.0278018	42	40	2	Right Cerebrum.Frontal Lobe.Sub-Gyral.Gray Matter.Brodmann area 10
4	4416	-45.8	-58.8	27.8	0.0488493	-40	-56	20	Left Cerebrum.Temporal Lobe.Superior Temporal Gyrus.Gray Matter.Brodmann area 39
					0.0336964	-54	-54	38	Left Cerebrum.Parietal Lobe.Inferior Parietal Lobule.Gray Matter.Brodmann area 40
					0.033008	-50	-60	30	Left Cerebrum.Temporal Lobe.Superior Temporal Gyrus.Gray Matter.Brodmann area 39
					0.0329371	-50	-66	36	Left Cerebrum.Parietal Lobe.Angular Gyrus.Gray Matter.Brodmann area 39
5	3848	-57.2	-36.1	-2.5	0.0565486	-58	-36	-4	Left Cerebrum.Temporal Lobe.Middle Temporal Gyrus.Gray Matter.Brodmann area 21
6	3544	-39.4	4	48	0.0301664	-40	-2	48	Left Cerebrum.Frontal Lobe.Middle Frontal Gyrus.Gray Matter.Brodmann area 6
					0.0299784	-40	6	48	Left Cerebrum.Frontal Lobe.Middle Frontal Gyrus.Gray Matter.Brodmann area 6
					0.0225643	-32	-2	54	Left Cerebrum.Frontal Lobe.Middle Frontal Gyrus.Gray Matter.Brodmann area 6
7	3400	48.9	-54.1	30	0.0338363	52	-54	36	Right Cerebrum.Parietal Lobe.Inferior Parietal Lobule.Gray Matter.Brodmann area 40
					0.032908	52	-52	30	Right Cerebrum.Parietal Lobe.Supramarginal Gyrus.Gray Matter.Brodmann area 40
					0.0317625	46	-56	24	Right Cerebrum.Temporal Lobe.Middle Temporal Gyrus.Gray Matter.Brodmann area 39
8	3104	36	15.4	43.8	0.0545576	36	16	44	Right Cerebrum.Frontal Lobe.Middle Frontal Gyrus.Gray Matter.Brodmann area 8
9	800	30.7	47.8	15	0.0326608	30	48	16	Right Cerebrum.Frontal Lobe.Middle Frontal Gyrus.Gray Matter.Brodmann area 10
