# Supplementary material for: Does emotion regulation engage the same neural circuit as working memory? A meta-analytical comparison between cognitive reappraisal of negative emotion and 2-back working memory task
Source: PLoS One. 2018 Sep 13;13(9):e0203753. doi: 10.1371/journal.pone.0203753 (PMC6136767; doi:10.1371/journal.pone.0203753)
Supplement: S2 File — The minimal data set necessary to replicate these study findings are provided as a supplementary file. (ZIP) [file pone.0203753.s002.zip › WM_05/WorkingMemory.txt]

//Reference=Talairach
//Honey, 2000: Task vs. control
//Subjects=20
-35	-53	37
-43	17	26
35	47	15
0	8	48
-43	-6	42
32	-8	53
-20	-14	53
-35	-72	-13
-35	-64	-13
26	-69	-18
//Honey, 2003: Task vs. control
//Subjects=27
-42	-55	42
-43	3	37
38	42	15
-32	19	4
52	14	20
3	8	48
-43	-3	42
-38	-69	-13
32	-64	-13
-12	-78	-18
29	-64	-18
//Monks, 2004: Task vs. control
//Subjects=12
15	0	42
-25	-60	37
-11	-10	48
-50	-17	37
53	-7	26
36	-56	31
43	10	-2
-43	10	-7
-4	-46	20
-40	-23	53
-36	10	26
36	-67	15
11	50	-13
-40	0	37
4	7	48
11	39	-29
50	-10	37
//Yoo, 2004: Task vs. control
//Subjects=14
30.71	45.17	22.33
-36.62	39.51	22.32
50.01	7.72	37.88
-51.07	0.43	42.97
52.15	-48.13	0.17
46.70	-28.62	-6.70
-42.19	-56.28	-9.16
30.65	21.17	19.81
-36.46	18.91	3.36
-3.78	-15.27	69.07
-44.68	-26.67	47.98
-5.24	10.68	45.24
30.09	-52.25	41.59
-35.38	-54.24	43.13
4.59	-72.78	-17.32
-30.81	-62.96	-24.01
//Harvey, 2005: Task vs. control
//Subjects=10
-32.16	-47.19	37.1
-12.86	-70.17	40.65
12.22	-61.39	36.5
45.68	-33.1	34.35
37.27	-63.79	31.29
7.01	31.65	37.12
-42.87	13.39	23.74
-37.07	39.82	12.83
35.07	39.18	16.69
43.21	32.24	29.68
//Thomas, 2005: Task vs. control
//Subjects=16
39	-62	40
-38	-57	43
45	27	36
-50	12	36
-3	3	32
10	-25	23
-13	-77	3
-60	-42	12
-65	-21	24
//Allen, 2006: Task vs. control
//Subjects=10
43	-48	37
-40	30	26
40	30	26
-25	-67	42
-1	11	48
4	19	37
//Binder, 2006: Task vs. control
//Subjects=12
-24.17	-67.53	40.4
-31.57	-51.65	38.65
-39.07	-44.4	42.53
-40.6	-0.5	29.22
-42.4	18.07	28.94
-38.85	-2.75	37.78
-5.25	12.45	46.49
5.96	12.39	46.68
32.81	23.43	-2.32
34.55	18.23	6.64
26.4	-61.06	35.31
28.12	-66.45	45.39
22.49	-76.93	43.76
-34.84	43.28	29.8
-29.18	-60.92	-4.24
43.15	-45.11	45.81
-20	-86.13	1.3
-18.04	-2.86	18.42
-52.63	-42.87	6.07
//Cader, 2006: Task vs. control
//Subjects=16
36.85	34.94	31.1
-27.72	-14.72	41.94
-29.36	17.1	-8.47
-31.26	20.44	-1.03
30.79	-57.29	44.96
-42.98	-41.47	45.54
6.44	9.63	43.74
4.64	27.52	32.22
//Ricciardi, 2006: Task vs. control
//Subjects=6
-23	-65	49
31	-46	47
51	-30	32
-38	-47	47
39	-71	-1
-45	-64	0
-34	-82	0
45	-49	10
28	-41	-14
-33	-57	-18
12	-76	-13
5	-98	11
14	-79	7
-6	-75	15
12	6	15
32	-77	-24
6	5	70
-1	9	50
29	-6	56
42	28	30
48	5	35
34	50	5
-44	50	4
-35	-8	45
-51	7	35
-34	40	20
8	35	4
-9	26	13
-16	49	-2
5	24	33
51	8	33
40	33	-8
-50	18	-7
-55	10	29
-29	19	12
54	9	5
-48	10	8
4	-27	61
38	-22	46
-56	-22	17
14	-76	52
27	-71	20
1	-60	58
-7	-83	42
//Deckersbach, 2008: Task vs. control
//Subjects=17
-7.75	6.88	-45.65
-54.94	2.19	23.37
32.41	15.35	0.87
22.48	-13.35	44.83
9.93	-8.46	14.45
-44.09	-8.93	40.52
-53.21	-18.84	26.82
21.19	-11.02	1.79
-8.33	-19.32	-8.5
61.95	-12.75	-1.29
-54.62	-10.11	-4.81
-30.61	14.98	6.98
//Koppelstaetter, 2008: Task vs. control
//Subjects=15
-5.24	9.73	45.11
-38.57	26.55	24.33
-27.8	-2.75	50.78
-27.87	-65.17	37.72
-46.55	-43.41	42.55
-9.22	-65.7	40.92
-16.21	-91.16	-4.3
-30.7	-58.08	-30.82
2.23	9.69	45.23
43.73	22.87	21.26
24.58	-6.27	47.22
20.78	-64.85	34.66
43.26	-46.69	36.72
16.95	-69.65	40.79
17.44	-91.34	-3.75
25.49	-58.1	-38.5
//Koshino, 2008: Task vs. control
//Subjects=11
-32.52	47.48	20.84
-31.31	-4.8	55.54
34.34	21.45	-3.92
-3.41	12.52	50.45
-9.17	-12.72	58.77
-34.68	-0.48	30.67
4.25	5.26	28.27
-31.27	-59.3	35.97
31.64	-65.22	36.47
52.45	-43.73	8.23
-41.6	-57.22	-23.47
38.03	-46.28	-22.89
-32.62	-83.06	-9.55
-23.05	5.16	-8.24
17.36	-13.74	10.48
//Scheuerecker, 2008: Task vs. control
//Subjects=23
-30.54	17.37	1.8
-1.17	-24.82	9.11
-51.57	-45.98	35.08
29.72	-65.73	41.79
45.04	14.71	26.25
28.69	18.92	2.95
-34.25	48.36	11.88
32.4	-57.78	-20.47
//Barch, 2007: Task vs. Encoding
//Subjects=120
-43	-5	41
-43	20	33
43	4	35
37	26	29
-41	40	11
34	53	12
-30	-57	42
-42	-37	47
36	-51	47
43	-30	21
//Bleich-Cohen, 2014: Task vs. control
//Subjects=20
0	-3	59
-39	-4	46
34	-1	46
-42	8	34
39	7	34
-28	-63	50
26	-63	50
-26	25	8
33	21	8
//Blokland, 2011: Task vs. control
//Subjects=319
-26.63	-0.75	52.4
23.39	4.84	51.08
37.69	32.53	26.92
29.65	20.96	1.36
4.09	16.9	43.78
-43.04	1.16	33.39
-42.93	4.74	25.62
40.33	6.84	29.93
46.07	10.92	16.9
46.18	14.5	9.13
-40.48	-44.35	37.23
28.85	-58.95	39.72
40	-42.23	41.49
-23.88	-64	35.65
26.02	-64.78	41.82
-31.47	18.22	2.77
-10.13	-62.32	46.85
6.53	-59.61	47.39
31.6	-56.43	42.71
51.42	-39.94	17.58
-34.11	-49.29	-27.99
-34.16	-55.14	-25.85
-28.57	-52.11	-28.17
-23.06	-57.99	-25.93
-0.93	-47.71	-16.47
29.73	-55.21	-27.48
-26.53	-68.53	24.36
31.7	-69.36	30.67
-17.88	-0.45	20.15
15.47	2.43	18.28
48.9	-49.01	-4.94
46.15	-51.53	-7.93
//Chang, 2010: Task vs. control
//Subjects=21
-25.67	-6	48.32
22.41	-4.73	52.85
-3.48	2.86	53.13
-45.84	6.51	36.55
39.46	30.98	33.1
-30.55	20.92	3.94
28.69	18.92	2.95
-27.65	-65.44	40.85
29.72	-67.6	41.62
-45.98	-47.53	31.43
33.58	-49.98	34.34
//Chechko, 2015: Task vs. control
//Subjects=40
26.04	-3.41	58.45
-25.75	-8.38	53.5
28.7	20.79	3.13
-34.81	13.21	44.58
41.68	20.89	1.56
39.43	38.09	37.38
-10.45	-15.81	13.41
-43.96	-0.61	32.3
6.1	21.67	33.46
-34.95	-49.97	36.79
11.12	-73.61	46.14
37.27	-46.44	36.54
-25.79	-69	38.74
27.96	-57.75	37.11
-29.29	-73	22.09
24.26	-76.01	31.72
28.82	-56.89	-29.45
-34.08	-54.53	-32.09
-50.98	-58.05	-14.7
58.34	-48.6	-19.16
-53.09	-41.67	10.24
//Dima, 2014: Task vs. control
//Subjects=40
35.36	-50.51	39.73
-35	-54.04	40
41.29	25.38	32.6
-40.2	3.45	29.15
5.86	10.78	48.64
-5.38	2.52	56.67
30.52	20.6	4.94
26.08	0.49	57.01
//Drapier, 2008: Task vs. control
//Subjects=20
-33	-52	42
43	33	26
-32	19	4
0	15	48
-32	52	-7
-36	44	15
//Drobyshevsky, 2006: Task vs. control
//Subjects=31
-38	15	31
44	7	35
-47	13	15
-36	-4	43
32	-2	50
-28	49	16
35	43	24
3	11	47
-9	-70	40
11	-71	42
-30	-58	37
34	-57	37
//Garrett, 2011: Task vs. control
//Subjects=19
-42.75	-48.44	36.95
-40.83	-45.97	33.41
32.04	-2.77	49.83
-49.09	6.33	35.97
0.22	8.13	55.81
-3.55	5.96	57.39
11.78	-78.8	3.9
23.07	-63.97	2.32
-54.2	-48.02	-18.92
-50.43	-47.73	-20.97
-52.41	-61.99	-16.68
//Habel, 2007: Task vs. control
//Subjects=21
-21.06	42.76	-8.24
-27.57	-8.2	51.68
-36.24	49.19	22.74
-51.27	-47.44	11.53
37.13	-54.77	44.76
43.41	-58.54	-13.15
6.2	-17.76	13.51
-16.03	-6.81	17.77
-37.94	-63.01	-22.15
//Haller, 2005: Task vs. control
//Subjects=16
-1	17	32
1	-62	38
4	-69	-11
-46	-49	-13
1	-14	14
2	-2	29
1	-29	-2
//Harding, 2016: Task vs. control
//Subjects=25
-25.75	-63.23	37.49
-31.31	-55.93	39.89
-42.34	-46.2	37.02
26.02	-65.71	41.73
31.63	-52.53	41.28
42.74	-43.44	44.13
0.33	9.12	46.59
11.69	18.26	29.63
-27.57	-6.34	51.86
-38.46	-2.85	35.79
28.67	18.75	4.74
-38.22	24.46	25.77
-28.71	19.05	3.79
22.42	0.86	53.38
33.76	2.54	35.72
30.32	39.18	26.52
41.24	23.17	36
11.71	-18.13	17.17
15.45	-3.25	18.64
-12.29	-19.35	11.24
-15.97	-4.6	14.38
//Jansma, 2004: Task vs. control
//Subjects=10
-45.23	-51.63	44.56
-47.65	7.71	33.93
-28.5	9.16	56.91
-0.56	16.75	45.49
22.4	8.89	57.75
41.73	-48.62	49.02
2.78	-61.81	50.72
//Johannsen, 2013: Task vs. control
//Subjects=12
-23.83	-9.73	47.99
26.09	-4.93	54.7
37.73	35.59	24.5
30.26	27.83	27.24
-33.06	-46.08	35.39
-25.75	-63.23	37.49
-25.91	-69.87	47.67
39.11	-39.17	39.06
28.01	-48.26	36.21
24.25	-63.32	36.52
-40.53	-8.13	51.47
-47.67	2.96	34.38
-5.34	1	52.93
30.54	18.91	2.98
//Joseph, 2012: Task vs. control
//Subjects=19
-20.38	-72.24	47.29
-48.65	-44.75	38.05
-2.97	21.43	39.02
-40.86	7.06	30.61
-44.55	12.75	2
-37.16	-57.62	-29.67
-37.06	-43.42	-43.22
-3.08	-56.03	-29.36
0.73	-29.36	-0.45
47.89	-45.72	40.39
38.6	5.56	43.67
30.8	-58.85	39.43
27.4	33.59	23.71
33.08	19.53	4.74
36.71	-49.99	-39.58
//Lycke, 2008: Task vs. control
//Subjects=26
25.26	22.71	2.84
24.56	-79.43	27.67
37.56	-50.52	42.95
42.14	-62.87	-25.98
-25.82	-78.17	20.1
-42.87	-50.68	45.5
-10.56	-25.38	12.31
-30.84	19.03	2.4
-40.34	12.71	12.43
-40.94	-15.37	50.68
-46.09	8.31	22.53
30.14	-4.96	51.45
35.82	-9.85	44.92
36.01	4.4	34.2
41.73	3.75	25.34
-32.65	-62.64	-26.15
6.03	11.2	41.57
-8.99	11.52	46.29
55.79	-47.4	8.26
17.62	-31.44	-0.07
6.61	-75.89	-29.64
-2.8	-48.44	-17.02
45.73	11.21	7.78
39.83	28.68	34.86
//Lythe, 2012: Task vs. control
//Subjects=20
37.49	22.84	39.51
27.87	-5.46	60.08
-29.31	-7.32	42.73
28.01	-57.4	33.55
-27.59	-59.5	37.81
//Oflaz, 2014: Task vs. control
//Subjects=9
-4	22	46
-4	26	38
54	24	26
38	50	24
44	50	14
-28	24	-10
-34	30	-10
-42	24	-16
-38	56	8
-36	46	26
22	-56	38
38	20	-18
-44	36	32
-30	12	62
-22	20	6
48	-46	40
//Park, 2011: Task vs. control
//Subjects=10
27.94	-57.92	38.9
39	-47.32	45.5
-42.39	-46.55	40.59
-36.83	-53.86	38.19
-29.39	-73.7	29.23
-38.71	-12.04	52.93
-44.07	0.39	41.4
-40.47	-4.06	48.25
-34.58	29.5	31.71
30.8	-35.88	-32.83
-41.74	-54.54	-12.41
16.94	3.27	48.11
37.61	30.99	33.07
34.16	49.35	18.54
32.42	48.37	9.41
-26.7	-54.74	-30.19
-32.24	-49.12	-29.75
11.72	24.02	28.37
-50.94	-34	-10.62
-43.5	-39.28	-14.59
-51.28	-42.03	13.84
-45.52	12.5	13.7
-54.7	14.93	8.37
//Paskavitz, 2010: Task vs. control
//Subjects=17
34	-56	41
42	22	36
-33	-52	44
-42	19	35
0	13	53
33	27	8
27	-59	-24
6	17	12
-31	26	9
-6	17	12
//Quide, 2013: Task vs. control
//Subjects=28
-30.6	18.71	7.33
-8.93	9.17	46.43
46.51	-41.08	39.01
-42.32	-46.03	35.23
52.38	-44.25	13.58
-28.64	-62.71	-25.57
2.67	-49.36	-9.36
//Ragland, 2002: Task vs. control
//Subjects=11
36	18	0
48	-50	4
36	54	4
44	34	28
-48	14	8
44	-42	40
-52	-42	40
//Ravizza, 2004: Task vs. control
//Subjects=21
6	17	46
-23	-2	50
27	-1	45
47	-2	37
-30	47	17
43	19	40
34	32	22
-41	17	36
42	-71	43
-47	-55	44
46	-48	42
-23	-58	-29
-31	-41	-31
30	-61	-28
//Reuter, 2008: Task vs. control
//Subjects=49
-43.16	-5.21	40.89
26.03	3.78	61.83
-35.05	-64.47	40.82
26.02	-78.5	37.82
-48.62	17.44	40.24
37.47	28.17	42.71
-34.42	49.85	25.53
34.95	46.52	28.19
-40.55	-55.79	38.84
45.46	-51.17	46.14
-48.48	15.69	29.27
45.95	31.97	32.41
//Rudner, 2013: Task vs. control
//Subjects=31
32	35	17
54	-2	21
-24	-5	59
-18	-6	9
10	-12	12
-45	-16	0
49	-17	5
-1	-21	-10
13	-32	-11
35	-42	32
-23	-52	-39
13	-53	-35
-23	-55	-10
41	-57	-17
34	-57	37
-15	-59	4
10	-63	-14
//Schneiders, 2011: Task vs. control
//Subjects=48
-39	-46	40
39	-43	40
-33	-58	37
27	-57	40
-24	-66	24
27	-62	35
-12	-73	52
24	-4	61
42	26	31
42	38	28
48	8	43
33	17	7
-27	-7	58
-3	8	49
-45	2	34
-39	44	19
-33	14	7
-39	-58	-32
27	-58	-29
9	-4	7
-9	5	7
-48	-58	-11
//Seo, 2012: Task vs. control
//Subjects=22
-40.22	4.21	31.02
26.09	1.51	56.21
-31.43	21.27	0.36
29.65	22.82	1.54
-7.05	16.7	46.28
6.84	19.42	46.77
-4.4	7.52	53.56
3.94	10.27	53.96
-14.89	1.1	4.13
12.87	0.96	4.59
-12.1	6.68	4.7
12.81	6.02	10.47
-50.94	-47.71	-14.62
-26.7	-67.04	38.01
34.31	-67.88	44.37
-37.82	-61.66	41.04
37.24	-47.55	38.24
-9.14	-71.43	-33.27
31.68	-57.23	-35.74
//Seo, 2014: Task vs. control
//Subjects=34
-32.19	0.12	53.29
28.89	0.74	54.38
-1.55	12.6	49.59
-42.61	36.3	10.6
-42.93	11.09	28.02
40.43	30.4	29.46
-35.09	-60.16	44.83
36.18	-57.73	46.26
//Stoodley, 2012: Task vs. control
//Subjects=9
28.6	18.23	10.09
33.58	-42.7	36.83
32.55	-47.6	-28.51
-5.52	-69.8	46.22
-22.1	-67.33	40.77
26.04	-3.41	58.45
-30.33	-46.92	-33.11
32.12	29.68	27.45
0.28	8.77	50.16
-12.34	-5.14	19.8
-28.72	22.6	5.93
33.52	-72.33	32.22
-27.6	0.77	56.13
27.08	-30.45	-30.58
22.46	8.48	52.31
-31.27	-52.03	38.46
-43.93	-0.43	30.52
//Stretton, 2012: Task vs. control
//Subjects=15
16.57	-70.79	55.51
24.15	-0.02	62.34
-29.52	-1.61	61.28
30.55	20.78	3.16
-30.51	26.68	2.69
//Sweet, 2010: Task vs. control
//Subjects=12
-36	-57	37
42	-50	33
-24	-65	-27
-50	-46	-9
58	-25	-17
-32	-5	46
28	-68	38
42	17	36
33	-59	-26
-38	13	13
33	19	9
4	-20	17
-15	-23	23
11	-69	-27
//Sanchez-Carrion, 2008: Task vs. control
//Subjects=14
20.47	-3.56	60.14
-5.42	-1.38	58.11
-49.42	7.4	27.56
-32.45	20.58	7.48
-34.51	37.31	28.85
-38.01	44.31	15.04
30.45	18.22	10.12
-40.54	-48.43	40.44
-22.03	-66.8	35.41
-31.33	-57.96	41.5
35.25	-56.79	46.34
39.07	-48.66	39.97
12.96	-70.07	48.31
6.51	-70.34	-25.7
28.91	-50.78	-34.28
-32.17	-50.46	-35.28
//Townsend, 2010: Task vs. control
//Subjects=14
38.71	27.22	32.42
44.32	8.1	33.02
-40.78	24.59	24.52
-52.19	13.08	27.32
31.2	21.68	1.25
-46.52	7.58	23.37
-33.29	5.22	28.73
51.68	-52.4	25.5
27.02	-58.57	35.81
34.64	-47.15	34.79
-54.33	-55.27	24.66
40.3	-50.99	34.57
-56.21	-56.8	19.12
21.3	-73.57	32.99
-27.88	-72.33	20.1
//van der Wee, 2003: Task vs. control
//Subjects=11
-0.38	17.74	47.61
42.92	35.44	24.25
29.48	6.69	53.39
-35.12	2.15	55.89
25.51	-67.52	47.4
-45.54	-53.65	44.98
//Yan, 2011: Task vs. control
//Subjects=28
-27.9	-59	44.7
34.1	-59	44.5
1.9	-55	24.3
39.3	-1	43
-1.7	51	17.2
-26	-6	55.6
3.3	8	49.4
18.4	-9	9.5
-44.3	2	36.2
-24.7	-62	-25.2
//Malisza, 2005: Task vs. control
//Subjects=10
-49.08	39.12	10.76
1.99	-1.42	58.23
-9.11	0.5	58.22
-10.86	4.93	51.4
-27.25	27.08	37.01
-38.27	-45.3	8.35
-36.49	16.3	32.23
50.34	-1.79	40.99
20.6	-77.51	27.91
33.76	0.68	35.54
-38.46	-4.71	35.61
56.01	-55.8	16.15
28.34	-18.39	19.23
