# Supplementary material for: Does emotion regulation engage the same neural circuit as working memory? A meta-analytical comparison between cognitive reappraisal of negative emotion and 2-back working memory task
Source: PLoS One. 2018 Sep 13;13(9):e0203753. doi: 10.1371/journal.pone.0203753 (PMC6136767; doi:10.1371/journal.pone.0203753)
Supplement: S2 File — The minimal data set necessary to replicate these study findings are provided as a supplementary file. (ZIP) [file pone.0203753.s002.zip › WM_05/WorkingMemory_clust.txt]

Mask:
Dimensions                    = 80x96x70
Number of within-brain voxels = 226657
Mask Size                     = Less Conservative (Larger)

Foci:
Coordinate System             = Talairach
File of foci coordinates      = WorkingMemory.txt
Number of foci                = 674
Number of experiments         = 50
Total number of subjects      = 1381

ALE - Random Effects, Turkeltaub Non-Additive (HBM, 2012):
File of ALE voxels            = WorkingMemory_ALE.nii
FWHM minimum value            = 8.46571423326635
FWHM median value             = 9.380085631017138
FWHM maximum value            = 10.935527854620133
Minimum ALE score             = 3.5265675E-22
Maximum ALE score             = 0.09972853

P Values: Eickhoff (HBM, 2009)
File of P values              = WorkingMemory_P.nii
Minimum P value               = 1.9013845E-30

Thresholding:
Threshold Method              = Cluster-level Inference
Thresholding Value            = 0.05
Thresholding Permutations     = 1000
Cluster-Forming Method        = Uncorrected P value
Cluster-Forming Value         = 0.001
Volume > Threshold            = 65304 mm^3
Chosen min. cluster size      = 800 mm^3
Thresholded ALE image         = WorkingMemory_ALE_C05_1k.nii

Cluster Analysis:
  #1: 15928 mm^3 from (-54,-14,-4) to (-20,30,62) centered at (-37.4,6.6,30.7)
    Extrema: (Labels are within +/-5mm)
      0.08529061 at (-32,20,4)	Left Cerebrum.Sub-lobar.Insula.Gray Matter.Brodmann area 13
      0.07424695 at (-44,2,34)	Left Cerebrum.Frontal Lobe.Precentral Gyrus.Gray Matter.Brodmann area 6
      0.059019826 at (-42,-4,40)	Left Cerebrum.Frontal Lobe.Precentral Gyrus.Gray Matter.Brodmann area 6
      0.05604682 at (-26,-6,52)	Left Cerebrum.Frontal Lobe.Middle Frontal Gyrus.Gray Matter.Brodmann area 6
      0.037550796 at (-42,16,30)	Left Cerebrum.Frontal Lobe.Middle Frontal Gyrus.Gray Matter.Brodmann area 9
      0.027629392 at (-40,24,26)	Left Cerebrum.Frontal Lobe.Middle Frontal Gyrus.Gray Matter.Brodmann area 9
      0.023482729 at (-44,12,12)	Left Cerebrum.Sub-lobar.Insula.Gray Matter.Brodmann area 13
    Labels: (Nearest gray within +/-5mm)
      3592mm Left Cerebrum.Frontal Lobe.Precentral Gyrus.Gray Matter.Brodmann area 6
      3040mm Left Cerebrum.Frontal Lobe.Middle Frontal Gyrus.Gray Matter.Brodmann area 6
      2232mm Left Cerebrum.Frontal Lobe.Middle Frontal Gyrus.Gray Matter.Brodmann area 9
      1584mm Left Cerebrum.Frontal Lobe.Inferior Frontal Gyrus.Gray Matter.Brodmann area 9
      1456mm Left Cerebrum.Sub-lobar.Insula.Gray Matter.Brodmann area 13
      1064mm Left Cerebrum.Sub-lobar.Claustrum.Gray Matter.*
      672mm Left Cerebrum.Frontal Lobe.Precentral Gyrus.Gray Matter.Brodmann area 9
      464mm Left Cerebrum.Frontal Lobe.Sub-Gyral.Gray Matter.Brodmann area 6
      296mm Left Cerebrum.Frontal Lobe.Middle Frontal Gyrus.Gray Matter.Brodmann area 46
      264mm Left Cerebrum.Frontal Lobe.Inferior Frontal Gyrus.Gray Matter.Brodmann area 44
      208mm Left Cerebrum.Frontal Lobe.Middle Frontal Gyrus.Gray Matter.Brodmann area 8
      200mm Left Cerebrum.Frontal Lobe.Inferior Frontal Gyrus.Gray Matter.Brodmann area 45
      176mm Left Cerebrum.Frontal Lobe.Precentral Gyrus.Gray Matter.Brodmann area 4
      144mm Left Cerebrum.Frontal Lobe.Inferior Frontal Gyrus.Gray Matter.Brodmann area 47
      112mm Left Cerebrum.Frontal Lobe.Precentral Gyrus.Gray Matter.Brodmann area 44
      72mm Left Cerebrum.Sub-lobar.Insula.Gray Matter.*
      72mm Left Cerebrum.Frontal Lobe.Inferior Frontal Gyrus.Gray Matter.Brodmann area 13
      64mm Left Cerebrum.Sub-lobar.Extra-Nuclear.Gray Matter.Brodmann area 47
      64mm No Gray Matter found
      40mm Left Cerebrum.Sub-lobar.Insula.Gray Matter.Brodmann area 47
      32mm Left Cerebrum.Sub-lobar.Lentiform Nucleus.Gray Matter.Putamen
      32mm Left Cerebrum.Frontal Lobe.Inferior Frontal Gyrus.Gray Matter.Brodmann area 6
      24mm Left Cerebrum.Sub-lobar.Insula.Gray Matter.Brodmann area 45
      16mm Left Cerebrum.Frontal Lobe.Superior Frontal Gyrus.Gray Matter.Brodmann area 6
      8mm Left Cerebrum.Frontal Lobe.Inferior Frontal Gyrus.Gray Matter.*

  #2: 10808 mm^3 from (20,-80,28) to (50,-38,50) centered at (34.2,-54.9,39.8)
    Extrema: (Labels are within +/-5mm)
      0.07295787 at (30,-58,38)	Right Cerebrum.Parietal Lobe.Sub-Gyral.Gray Matter.Brodmann area 39
      0.06318749 at (40,-46,40)	Right Cerebrum.Parietal Lobe.Inferior Parietal Lobule.Gray Matter.Brodmann area 40
      0.023475036 at (24,-76,32)	Right Cerebrum.Parietal Lobe.Precuneus.Gray Matter.Brodmann area 19
    Labels: (Nearest gray within +/-5mm)
      3920mm Right Cerebrum.Parietal Lobe.Inferior Parietal Lobule.Gray Matter.Brodmann area 40
      2032mm Right Cerebrum.Parietal Lobe.Superior Parietal Lobule.Gray Matter.Brodmann area 7
      1240mm Right Cerebrum.Parietal Lobe.Precuneus.Gray Matter.Brodmann area 7
      1064mm Right Cerebrum.Parietal Lobe.Precuneus.Gray Matter.Brodmann area 19
      608mm Right Cerebrum.Parietal Lobe.Supramarginal Gyrus.Gray Matter.Brodmann area 40
      576mm Right Cerebrum.Parietal Lobe.Angular Gyrus.Gray Matter.Brodmann area 39
      248mm No Gray Matter found
      240mm Right Cerebrum.Parietal Lobe.Inferior Parietal Lobule.Gray Matter.Brodmann area 7
      144mm Right Cerebrum.Parietal Lobe.Precuneus.Gray Matter.Brodmann area 39
      144mm Right Cerebrum.Parietal Lobe.Inferior Parietal Lobule.Gray Matter.Brodmann area 39
      128mm Right Cerebrum.Parietal Lobe.Sub-Gyral.Gray Matter.Brodmann area 40
      104mm Right Cerebrum.Temporal Lobe.Superior Temporal Gyrus.Gray Matter.Brodmann area 39
      96mm Right Cerebrum.Occipital Lobe.Cuneus.Gray Matter.Brodmann area 7
      88mm Right Cerebrum.Occipital Lobe.Precuneus.Gray Matter.Brodmann area 31
      88mm Right Cerebrum.Parietal Lobe.Sub-Gyral.Gray Matter.Brodmann area 39
      72mm Right Cerebrum.Temporal Lobe.Middle Temporal Gyrus.Gray Matter.Brodmann area 39
      16mm Right Cerebrum.Parietal Lobe.Superior Parietal Lobule.Gray Matter.Brodmann area 40

  #3: 9480 mm^3 from (-52,-72,30) to (-18,-38,50) centered at (-34.4,-55.4,39.9)
    Extrema: (Labels are within +/-5mm)
      0.08158801 at (-34,-56,40)	Left Cerebrum.Parietal Lobe.Inferior Parietal Lobule.Gray Matter.Brodmann area 40
      0.06941488 at (-26,-64,38)	Left Cerebrum.Parietal Lobe.Precuneus.Gray Matter.Brodmann area 7
      0.060778804 at (-40,-48,40)	Left Cerebrum.Parietal Lobe.Inferior Parietal Lobule.Gray Matter.Brodmann area 40
    Labels: (Nearest gray within +/-5mm)
      3976mm Left Cerebrum.Parietal Lobe.Inferior Parietal Lobule.Gray Matter.Brodmann area 40
      1672mm Left Cerebrum.Parietal Lobe.Superior Parietal Lobule.Gray Matter.Brodmann area 7
      1128mm Left Cerebrum.Parietal Lobe.Precuneus.Gray Matter.Brodmann area 7
      672mm Left Cerebrum.Parietal Lobe.Angular Gyrus.Gray Matter.Brodmann area 39
      664mm Left Cerebrum.Parietal Lobe.Supramarginal Gyrus.Gray Matter.Brodmann area 40
      608mm Left Cerebrum.Parietal Lobe.Precuneus.Gray Matter.Brodmann area 19
      280mm Left Cerebrum.Parietal Lobe.Inferior Parietal Lobule.Gray Matter.Brodmann area 7
      176mm Left Cerebrum.Parietal Lobe.Inferior Parietal Lobule.Gray Matter.Brodmann area 39
      120mm Left Cerebrum.Parietal Lobe.Precuneus.Gray Matter.Brodmann area 39
      88mm Left Cerebrum.Temporal Lobe.Superior Temporal Gyrus.Gray Matter.Brodmann area 39
      48mm Left Cerebrum.Parietal Lobe.Sub-Gyral.Gray Matter.Brodmann area 40
      40mm No Gray Matter found
      8mm Left Cerebrum.Parietal Lobe.Superior Parietal Lobule.Gray Matter.Brodmann area 40

  #4: 6928 mm^3 from (-12,-4,30) to (10,28,60) centered at (-.3,10.9,48)
    Extrema: (Labels are within +/-5mm)
      0.0941516 at (2,10,48)	Right Cerebrum.Frontal Lobe.Superior Frontal Gyrus.Gray Matter.Brodmann area 6
      0.023601515 at (6,22,34)	Right Cerebrum.Frontal Lobe.Cingulate Gyrus.Gray Matter.Brodmann area 32
    Labels: (Nearest gray within +/-5mm)
      1328mm Left Cerebrum.Frontal Lobe.Medial Frontal Gyrus.Gray Matter.Brodmann area 6
      1192mm Left Cerebrum.Frontal Lobe.Superior Frontal Gyrus.Gray Matter.Brodmann area 6
      768mm Right Cerebrum.Frontal Lobe.Superior Frontal Gyrus.Gray Matter.Brodmann area 6
      696mm Right Cerebrum.Limbic Lobe.Cingulate Gyrus.Gray Matter.Brodmann area 32
      456mm Right Cerebrum.Frontal Lobe.Medial Frontal Gyrus.Gray Matter.Brodmann area 6
      440mm Left Cerebrum.Frontal Lobe.Medial Frontal Gyrus.Gray Matter.Brodmann area 32
      368mm Left Cerebrum.Limbic Lobe.Cingulate Gyrus.Gray Matter.Brodmann area 32
      296mm Right Cerebrum.Frontal Lobe.Medial Frontal Gyrus.Gray Matter.Brodmann area 32
      288mm Left Cerebrum.Frontal Lobe.Superior Frontal Gyrus.Gray Matter.Brodmann area 8
      232mm Right Cerebrum.Frontal Lobe.Cingulate Gyrus.Gray Matter.Brodmann area 32
      216mm Right Cerebrum.Frontal Lobe.Medial Frontal Gyrus.Gray Matter.Brodmann area 8
      208mm Right Cerebrum.Frontal Lobe.Superior Frontal Gyrus.Gray Matter.Brodmann area 8
      200mm Left Cerebrum.Frontal Lobe.Medial Frontal Gyrus.Gray Matter.Brodmann area 8
      128mm Left Cerebrum.Limbic Lobe.Cingulate Gyrus.Gray Matter.Brodmann area 24
      88mm Right Cerebrum.Limbic Lobe.Cingulate Gyrus.Gray Matter.Brodmann area 24
      24mm Left Cerebrum.Frontal Lobe.Cingulate Gyrus.Gray Matter.Brodmann area 32

  #5: 6408 mm^3 from (28,16,8) to (48,52,42) centered at (39,31.8,28.9)
    Extrema: (Labels are within +/-5mm)
      0.070112824 at (40,30,30)	Right Cerebrum.Frontal Lobe.Middle Frontal Gyrus.Gray Matter.Brodmann area 9
      0.024890885 at (34,44,24)	Right Cerebrum.Frontal Lobe.Middle Frontal Gyrus.Gray Matter.Brodmann area 10
      0.020028546 at (34,50,12)	Right Cerebrum.Frontal Lobe.Middle Frontal Gyrus.Gray Matter.Brodmann area 10
    Labels: (Nearest gray within +/-5mm)
      2952mm Right Cerebrum.Frontal Lobe.Middle Frontal Gyrus.Gray Matter.Brodmann area 9
      1256mm Right Cerebrum.Frontal Lobe.Middle Frontal Gyrus.Gray Matter.Brodmann area 10
      600mm Right Cerebrum.Frontal Lobe.Superior Frontal Gyrus.Gray Matter.Brodmann area 9
      480mm Right Cerebrum.Frontal Lobe.Precentral Gyrus.Gray Matter.Brodmann area 9
      464mm Right Cerebrum.Frontal Lobe.Middle Frontal Gyrus.Gray Matter.Brodmann area 8
      440mm Right Cerebrum.Frontal Lobe.Middle Frontal Gyrus.Gray Matter.Brodmann area 46
      112mm No Gray Matter found
      104mm Right Cerebrum.Frontal Lobe.Superior Frontal Gyrus.Gray Matter.Brodmann area 10

  #6: 6032 mm^3 from (20,-10,28) to (50,12,64) centered at (30.9,.4,49.2)
    Extrema: (Labels are within +/-5mm)
      0.059832033 at (26,-2,58)	Right Cerebrum.Frontal Lobe.Sub-Gyral.Gray Matter.Brodmann area 6
      0.03907456 at (42,6,34)	Right Cerebrum.Frontal Lobe.Precentral Gyrus.Gray Matter.Brodmann area 9
    Labels: (Nearest gray within +/-5mm)
      2880mm Right Cerebrum.Frontal Lobe.Middle Frontal Gyrus.Gray Matter.Brodmann area 6
      888mm Right Cerebrum.Frontal Lobe.Sub-Gyral.Gray Matter.Brodmann area 6
      632mm Right Cerebrum.Frontal Lobe.Precentral Gyrus.Gray Matter.Brodmann area 6
      496mm Right Cerebrum.Frontal Lobe.Precentral Gyrus.Gray Matter.Brodmann area 9
      400mm Right Cerebrum.Frontal Lobe.Superior Frontal Gyrus.Gray Matter.Brodmann area 6
      328mm Right Cerebrum.Frontal Lobe.Middle Frontal Gyrus.Gray Matter.Brodmann area 9
      272mm Right Cerebrum.Frontal Lobe.Inferior Frontal Gyrus.Gray Matter.Brodmann area 9
      64mm Right Cerebrum.Frontal Lobe.Medial Frontal Gyrus.Gray Matter.Brodmann area 6
      56mm Right Cerebrum.Frontal Lobe.Middle Frontal Gyrus.Gray Matter.Brodmann area 8
      16mm Right Cerebrum.Frontal Lobe.Inferior Frontal Gyrus.Gray Matter.Brodmann area 6

  #7: 3336 mm^3 from (22,12,-6) to (40,28,14) centered at (31.1,20,3.9)
    Extrema: (Labels are within +/-5mm)
      0.09972853 at (30,20,4)	Right Cerebrum.Sub-lobar.Claustrum.Gray Matter.*
    Labels: (Nearest gray within +/-5mm)
      1216mm Right Cerebrum.Sub-lobar.Insula.Gray Matter.Brodmann area 13
      1128mm Right Cerebrum.Sub-lobar.Claustrum.Gray Matter.*
      320mm Right Cerebrum.Frontal Lobe.Inferior Frontal Gyrus.Gray Matter.Brodmann area 47
      168mm Right Cerebrum.Sub-lobar.Insula.Gray Matter.*
      160mm Right Cerebrum.Frontal Lobe.Inferior Frontal Gyrus.Gray Matter.Brodmann area 45
      112mm Right Cerebrum.Sub-lobar.Lentiform Nucleus.Gray Matter.Putamen
      80mm Right Cerebrum.Sub-lobar.Extra-Nuclear.Gray Matter.Brodmann area 47
      80mm Right Cerebrum.Frontal Lobe.Inferior Frontal Gyrus.Gray Matter.Brodmann area 13
      56mm Right Cerebrum.Sub-lobar.Insula.Gray Matter.Brodmann area 47
      8mm Right Cerebrum.Sub-lobar.Inferior Frontal Gyrus.Gray Matter.Brodmann area 47
      8mm Right Cerebrum.Sub-lobar.Inferior Frontal Gyrus.Gray Matter.Brodmann area 45

  #8: 2832 mm^3 from (-40,-66,-36) to (-20,-46,-22) centered at (-30.8,-57.5,-28.1)
    Extrema: (Labels are within +/-5mm)
      0.034670204 at (-28,-62,-26)	Left Cerebellum.Anterior Lobe.Culmen.Gray Matter.*
      0.031967998 at (-34,-58,-28)	Left Cerebellum.Posterior Lobe.Tuber.Gray Matter.*
    Labels: (Nearest gray within +/-5mm)
      696mm Left Cerebellum.Anterior Lobe.Culmen.Gray Matter.*
      624mm Left Cerebellum.Posterior Lobe.Cerebellar Tonsil.Gray Matter.*
      488mm Left Cerebellum.Anterior Lobe.*.Gray Matter.*
      328mm Left Cerebellum.Posterior Lobe.Tuber.Gray Matter.*
      240mm Left Cerebellum.Posterior Lobe.Pyramis.Gray Matter.*
      232mm Left Cerebellum.Posterior Lobe.Uvula.Gray Matter.*
      200mm Left Cerebellum.Posterior Lobe.Declive.Gray Matter.*
      16mm Left Cerebellum.Posterior Lobe.Culmen.Gray Matter.*
      8mm Left Cerebellum.Anterior Lobe.*.Gray Matter.Dentate

  #9: 2296 mm^3 from (-44,36,10) to (-28,52,28) centered at (-35.8,44.5,18.4)
    Extrema: (Labels are within +/-5mm)
      0.034589365 at (-36,44,18)	Left Cerebrum.Frontal Lobe.Middle Frontal Gyrus.Gray Matter.Brodmann area 10
    Labels: (Nearest gray within +/-5mm)
      1504mm Left Cerebrum.Frontal Lobe.Middle Frontal Gyrus.Gray Matter.Brodmann area 10
      392mm Left Cerebrum.Frontal Lobe.Superior Frontal Gyrus.Gray Matter.Brodmann area 10
      128mm Left Cerebrum.Frontal Lobe.Middle Frontal Gyrus.Gray Matter.Brodmann area 9
      112mm Left Cerebrum.Frontal Lobe.Middle Frontal Gyrus.Gray Matter.Brodmann area 46
      88mm Left Cerebrum.Frontal Lobe.Superior Frontal Gyrus.Gray Matter.Brodmann area 9
      72mm Left Cerebrum.Frontal Lobe.Inferior Frontal Gyrus.Gray Matter.Brodmann area 46

 #10: 1256 mm^3 from (24,-62,-36) to (34,-52,-20) centered at (29.5,-57.5,-27.9)
    Extrema: (Labels are within +/-5mm)
      0.040080886 at (30,-58,-28)	Right Cerebellum.Posterior Lobe.Tuber.Gray Matter.*
    Labels: (Nearest gray within +/-5mm)
      384mm Right Cerebellum.Anterior Lobe.Culmen.Gray Matter.*
      280mm Right Cerebellum.Posterior Lobe.Cerebellar Tonsil.Gray Matter.*
      200mm Right Cerebellum.Anterior Lobe.*.Gray Matter.*
      144mm Right Cerebellum.Posterior Lobe.Tuber.Gray Matter.*
      120mm Right Cerebellum.Posterior Lobe.Declive.Gray Matter.*
      112mm Right Cerebellum.Posterior Lobe.Pyramis.Gray Matter.*
      16mm Right Cerebellum.Posterior Lobe.Uvula.Gray Matter.*


Experiment Table:
[ 2 3 2 1 1 1 1 3 1 4 2 2 2 1 2 3 4 3 2 1 1 3 1 1 0 4 1 2 1 3 1 0 3 2 1 0 2 2 1 3 2 2 3 1 2 2 4 0 2 2 ]
[ 0 0 1 1 0 0 1 3 1 0 0 2 1 1 1 0 5 2 3 1 0 1 0 1 0 3 1 3 2 2 1 2 2 1 1 1 1 1 2 3 2 1 1 0 2 2 4 1 1 0 ]
[ 1 1 1 1 1 1 1 3 1 0 0 2 1 1 1 0 2 2 2 1 1 1 2 0 0 3 1 3 1 1 1 0 2 1 1 0 1 2 0 2 2 1 2 0 1 3 0 1 1 0 ]
[ 1 1 1 1 0 0 2 2 1 2 0 2 1 0 0 1 1 1 1 2 1 1 2 0 0 1 1 1 1 2 0 1 0 1 1 0 1 0 0 1 4 1 1 0 0 1 0 1 1 3 ]
[ 1 1 0 0 2 1 1 0 1 1 0 0 0 0 1 0 1 1 0 1 1 1 0 0 0 2 0 2 1 1 1 0 2 1 0 1 2 3 1 2 0 1 1 0 1 0 1 1 0 0 ]
[ 1 0 0 1 0 0 0 0 0 2 0 1 0 0 1 2 2 1 1 1 0 2 1 0 0 2 0 1 0 2 1 0 0 0 0 0 1 1 0 1 1 1 2 1 0 1 1 1 0 1 ]
[ 0 0 0 0 0 0 0 2 0 0 1 0 1 1 0 1 1 1 1 1 0 0 0 0 0 1 0 1 1 1 0 0 0 0 0 1 0 0 0 1 1 0 1 1 1 1 1 0 0 0 ]
[ 0 0 0 1 0 0 0 0 0 0 0 1 0 0 0 0 4 0 1 0 0 0 0 0 0 0 0 0 1 1 0 0 2 0 1 0 1 0 0 1 0 0 0 0 1 1 0 0 1 0 ]
[ 0 0 0 1 1 0 0 0 0 1 0 0 1 1 1 0 0 0 0 0 1 1 0 1 0 0 0 0 0 0 0 1 0 0 0 0 1 1 0 1 0 1 0 0 0 1 0 0 0 0 ]
[ 0 0 0 0 0 0 0 0 0 0 0 0 0 1 0 0 1 0 1 0 0 0 0 0 0 0 0 0 0 0 0 0 0 1 0 0 1 0 0 1 0 0 0 0 1 0 0 0 0 0 ]

Contributors to cluster #1
2 foci from //Honey, 2000: Task vs. control		 
3 foci from //Honey, 2003: Task vs. control		 
2 foci from //Monks, 2004: Task vs. control		 
1 foci from //Yoo, 2004: Task vs. control		 
1 foci from //Harvey, 2005: Task vs. control		 
1 foci from //Thomas, 2005: Task vs. control		 
1 foci from //Allen, 2006: Task vs. control		 
3 foci from //Binder, 2006: Task vs. control		 
1 foci from //Cader, 2006: Task vs. control		 
4 foci from //Ricciardi, 2006: Task vs. control		 
2 foci from //Deckersbach, 2008: Task vs. control		 
2 foci from //Koppelstaetter, 2008: Task vs. control		 
2 foci from //Koshino, 2008: Task vs. control		 
1 foci from //Scheuerecker, 2008: Task vs. control		 
2 foci from //Barch, 2007: Task vs. Encoding		 
3 foci from //Bleich-Cohen, 2014: Task vs. control		 
4 foci from //Blokland, 2011: Task vs. control		 
3 foci from //Chang, 2010: Task vs. control		 
2 foci from //Chechko, 2015: Task vs. control		 
1 foci from //Dima, 2014: Task vs. control		 
1 foci from //Drapier, 2008: Task vs. control		 
3 foci from //Drobyshevsky, 2006: Task vs. control		 
1 foci from //Garrett, 2011: Task vs. control		 
1 foci from //Habel, 2007: Task vs. control		 
4 foci from //Harding, 2016: Task vs. control		 
1 foci from //Jansma, 2004: Task vs. control		 
2 foci from //Johannsen, 2013: Task vs. control		 
1 foci from //Joseph, 2012: Task vs. control		 
3 foci from //Lycke, 2008: Task vs. control		 
1 foci from //Lythe, 2012: Task vs. control		 
3 foci from //Park, 2011: Task vs. control		 
2 foci from //Paskavitz, 2010: Task vs. control		 
1 foci from //Quide, 2013: Task vs. control		 
2 foci from //Ravizza, 2004: Task vs. control		 
2 foci from //Reuter, 2008: Task vs. control		 
1 foci from //Rudner, 2013: Task vs. control		 
3 foci from //Schneiders, 2011: Task vs. control		 
2 foci from //Seo, 2012: Task vs. control		 
2 foci from //Seo, 2014: Task vs. control		 
3 foci from //Stoodley, 2012: Task vs. control		 
1 foci from //Stretton, 2012: Task vs. control		 
2 foci from //Sweet, 2010: Task vs. control		 
2 foci from //Sanchez-Carrion, 2008: Task vs. control		 
4 foci from //Townsend, 2010: Task vs. control		 
2 foci from //Yan, 2011: Task vs. control		 
2 foci from //Malisza, 2005: Task vs. control		 

Contributors to cluster #2
1 foci from //Monks, 2004: Task vs. control		 
1 foci from //Yoo, 2004: Task vs. control		 
1 foci from //Allen, 2006: Task vs. control		 
3 foci from //Binder, 2006: Task vs. control		 
1 foci from //Cader, 2006: Task vs. control		 
2 foci from //Koppelstaetter, 2008: Task vs. control		 
1 foci from //Koshino, 2008: Task vs. control		 
1 foci from //Scheuerecker, 2008: Task vs. control		 
1 foci from //Barch, 2007: Task vs. Encoding		 
5 foci from //Blokland, 2011: Task vs. control		 
2 foci from //Chang, 2010: Task vs. control		 
3 foci from //Chechko, 2015: Task vs. control		 
1 foci from //Dima, 2014: Task vs. control		 
1 foci from //Drobyshevsky, 2006: Task vs. control		 
1 foci from //Habel, 2007: Task vs. control		 
3 foci from //Harding, 2016: Task vs. control		 
1 foci from //Jansma, 2004: Task vs. control		 
3 foci from //Johannsen, 2013: Task vs. control		 
2 foci from //Joseph, 2012: Task vs. control		 
2 foci from //Lycke, 2008: Task vs. control		 
1 foci from //Lythe, 2012: Task vs. control		 
2 foci from //Oflaz, 2014: Task vs. control		 
2 foci from //Park, 2011: Task vs. control		 
1 foci from //Paskavitz, 2010: Task vs. control		 
1 foci from //Quide, 2013: Task vs. control		 
1 foci from //Ragland, 2002: Task vs. control		 
1 foci from //Ravizza, 2004: Task vs. control		 
1 foci from //Reuter, 2008: Task vs. control		 
2 foci from //Rudner, 2013: Task vs. control		 
3 foci from //Schneiders, 2011: Task vs. control		 
2 foci from //Seo, 2012: Task vs. control		 
1 foci from //Seo, 2014: Task vs. control		 
1 foci from //Stoodley, 2012: Task vs. control		 
2 foci from //Sweet, 2010: Task vs. control		 
2 foci from //Sanchez-Carrion, 2008: Task vs. control		 
4 foci from //Townsend, 2010: Task vs. control		 
1 foci from //van der Wee, 2003: Task vs. control		 
1 foci from //Yan, 2011: Task vs. control		 

Contributors to cluster #3
1 foci from //Honey, 2000: Task vs. control		 
1 foci from //Honey, 2003: Task vs. control		 
1 foci from //Monks, 2004: Task vs. control		 
1 foci from //Yoo, 2004: Task vs. control		 
1 foci from //Harvey, 2005: Task vs. control		 
1 foci from //Thomas, 2005: Task vs. control		 
1 foci from //Allen, 2006: Task vs. control		 
3 foci from //Binder, 2006: Task vs. control		 
1 foci from //Cader, 2006: Task vs. control		 
2 foci from //Koppelstaetter, 2008: Task vs. control		 
1 foci from //Koshino, 2008: Task vs. control		 
1 foci from //Scheuerecker, 2008: Task vs. control		 
1 foci from //Barch, 2007: Task vs. Encoding		 
2 foci from //Blokland, 2011: Task vs. control		 
2 foci from //Chang, 2010: Task vs. control		 
2 foci from //Chechko, 2015: Task vs. control		 
1 foci from //Dima, 2014: Task vs. control		 
1 foci from //Drapier, 2008: Task vs. control		 
1 foci from //Drobyshevsky, 2006: Task vs. control		 
2 foci from //Garrett, 2011: Task vs. control		 
3 foci from //Harding, 2016: Task vs. control		 
1 foci from //Jansma, 2004: Task vs. control		 
3 foci from //Johannsen, 2013: Task vs. control		 
1 foci from //Joseph, 2012: Task vs. control		 
1 foci from //Lycke, 2008: Task vs. control		 
1 foci from //Lythe, 2012: Task vs. control		 
2 foci from //Park, 2011: Task vs. control		 
1 foci from //Paskavitz, 2010: Task vs. control		 
1 foci from //Quide, 2013: Task vs. control		 
1 foci from //Ravizza, 2004: Task vs. control		 
2 foci from //Reuter, 2008: Task vs. control		 
2 foci from //Schneiders, 2011: Task vs. control		 
2 foci from //Seo, 2012: Task vs. control		 
1 foci from //Seo, 2014: Task vs. control		 
2 foci from //Stoodley, 2012: Task vs. control		 
1 foci from //Sweet, 2010: Task vs. control		 
3 foci from //Sanchez-Carrion, 2008: Task vs. control		 
1 foci from //van der Wee, 2003: Task vs. control		 
1 foci from //Yan, 2011: Task vs. control		 

Contributors to cluster #4
1 foci from //Honey, 2000: Task vs. control		 
1 foci from //Honey, 2003: Task vs. control		 
1 foci from //Monks, 2004: Task vs. control		 
1 foci from //Yoo, 2004: Task vs. control		 
2 foci from //Allen, 2006: Task vs. control		 
2 foci from //Binder, 2006: Task vs. control		 
1 foci from //Cader, 2006: Task vs. control		 
2 foci from //Ricciardi, 2006: Task vs. control		 
2 foci from //Koppelstaetter, 2008: Task vs. control		 
1 foci from //Koshino, 2008: Task vs. control		 
1 foci from //Bleich-Cohen, 2014: Task vs. control		 
1 foci from //Blokland, 2011: Task vs. control		 
1 foci from //Chang, 2010: Task vs. control		 
1 foci from //Chechko, 2015: Task vs. control		 
2 foci from //Dima, 2014: Task vs. control		 
1 foci from //Drapier, 2008: Task vs. control		 
1 foci from //Drobyshevsky, 2006: Task vs. control		 
2 foci from //Garrett, 2011: Task vs. control		 
1 foci from //Harding, 2016: Task vs. control		 
1 foci from //Jansma, 2004: Task vs. control		 
1 foci from //Johannsen, 2013: Task vs. control		 
1 foci from //Joseph, 2012: Task vs. control		 
2 foci from //Lycke, 2008: Task vs. control		 
1 foci from //Oflaz, 2014: Task vs. control		 
1 foci from //Paskavitz, 2010: Task vs. control		 
1 foci from //Quide, 2013: Task vs. control		 
1 foci from //Ravizza, 2004: Task vs. control		 
1 foci from //Schneiders, 2011: Task vs. control		 
4 foci from //Seo, 2012: Task vs. control		 
1 foci from //Seo, 2014: Task vs. control		 
1 foci from //Stoodley, 2012: Task vs. control		 
1 foci from //Sanchez-Carrion, 2008: Task vs. control		 
1 foci from //van der Wee, 2003: Task vs. control		 
1 foci from //Yan, 2011: Task vs. control		 
3 foci from //Malisza, 2005: Task vs. control		 

Contributors to cluster #5
1 foci from //Honey, 2000: Task vs. control		 
1 foci from //Honey, 2003: Task vs. control		 
2 foci from //Harvey, 2005: Task vs. control		 
1 foci from //Thomas, 2005: Task vs. control		 
1 foci from //Allen, 2006: Task vs. control		 
1 foci from //Cader, 2006: Task vs. control		 
1 foci from //Ricciardi, 2006: Task vs. control		 
1 foci from //Barch, 2007: Task vs. Encoding		 
1 foci from //Blokland, 2011: Task vs. control		 
1 foci from //Chang, 2010: Task vs. control		 
1 foci from //Dima, 2014: Task vs. control		 
1 foci from //Drapier, 2008: Task vs. control		 
1 foci from //Drobyshevsky, 2006: Task vs. control		 
2 foci from //Harding, 2016: Task vs. control		 
2 foci from //Johannsen, 2013: Task vs. control		 
1 foci from //Joseph, 2012: Task vs. control		 
1 foci from //Lycke, 2008: Task vs. control		 
1 foci from //Lythe, 2012: Task vs. control		 
2 foci from //Park, 2011: Task vs. control		 
1 foci from //Paskavitz, 2010: Task vs. control		 
1 foci from //Ragland, 2002: Task vs. control		 
2 foci from //Ravizza, 2004: Task vs. control		 
3 foci from //Reuter, 2008: Task vs. control		 
1 foci from //Rudner, 2013: Task vs. control		 
2 foci from //Schneiders, 2011: Task vs. control		 
1 foci from //Seo, 2014: Task vs. control		 
1 foci from //Stoodley, 2012: Task vs. control		 
1 foci from //Sweet, 2010: Task vs. control		 
1 foci from //Townsend, 2010: Task vs. control		 
1 foci from //van der Wee, 2003: Task vs. control		 

Contributors to cluster #6
1 foci from //Honey, 2000: Task vs. control		 
1 foci from //Yoo, 2004: Task vs. control		 
2 foci from //Ricciardi, 2006: Task vs. control		 
1 foci from //Koppelstaetter, 2008: Task vs. control		 
1 foci from //Barch, 2007: Task vs. Encoding		 
2 foci from //Bleich-Cohen, 2014: Task vs. control		 
2 foci from //Blokland, 2011: Task vs. control		 
1 foci from //Chang, 2010: Task vs. control		 
1 foci from //Chechko, 2015: Task vs. control		 
1 foci from //Dima, 2014: Task vs. control		 
2 foci from //Drobyshevsky, 2006: Task vs. control		 
1 foci from //Garrett, 2011: Task vs. control		 
2 foci from //Harding, 2016: Task vs. control		 
1 foci from //Johannsen, 2013: Task vs. control		 
2 foci from //Lycke, 2008: Task vs. control		 
1 foci from //Lythe, 2012: Task vs. control		 
1 foci from //Ravizza, 2004: Task vs. control		 
1 foci from //Reuter, 2008: Task vs. control		 
1 foci from //Schneiders, 2011: Task vs. control		 
1 foci from //Seo, 2012: Task vs. control		 
1 foci from //Seo, 2014: Task vs. control		 
2 foci from //Stoodley, 2012: Task vs. control		 
1 foci from //Stretton, 2012: Task vs. control		 
1 foci from //Sanchez-Carrion, 2008: Task vs. control		 
1 foci from //Townsend, 2010: Task vs. control		 
1 foci from //van der Wee, 2003: Task vs. control		 
1 foci from //Malisza, 2005: Task vs. control		 

Contributors to cluster #7
2 foci from //Binder, 2006: Task vs. control		 
1 foci from //Deckersbach, 2008: Task vs. control		 
1 foci from //Koshino, 2008: Task vs. control		 
1 foci from //Scheuerecker, 2008: Task vs. control		 
1 foci from //Bleich-Cohen, 2014: Task vs. control		 
1 foci from //Blokland, 2011: Task vs. control		 
1 foci from //Chang, 2010: Task vs. control		 
1 foci from //Chechko, 2015: Task vs. control		 
1 foci from //Dima, 2014: Task vs. control		 
1 foci from //Harding, 2016: Task vs. control		 
1 foci from //Johannsen, 2013: Task vs. control		 
1 foci from //Joseph, 2012: Task vs. control		 
1 foci from //Lycke, 2008: Task vs. control		 
1 foci from //Ragland, 2002: Task vs. control		 
1 foci from //Schneiders, 2011: Task vs. control		 
1 foci from //Seo, 2012: Task vs. control		 
1 foci from //Stoodley, 2012: Task vs. control		 
1 foci from //Stretton, 2012: Task vs. control		 
1 foci from //Sweet, 2010: Task vs. control		 
1 foci from //Sanchez-Carrion, 2008: Task vs. control		 
1 foci from //Townsend, 2010: Task vs. control		 

Contributors to cluster #8
1 foci from //Yoo, 2004: Task vs. control		 
1 foci from //Koppelstaetter, 2008: Task vs. control		 
4 foci from //Blokland, 2011: Task vs. control		 
1 foci from //Chechko, 2015: Task vs. control		 
1 foci from //Joseph, 2012: Task vs. control		 
1 foci from //Lycke, 2008: Task vs. control		 
2 foci from //Park, 2011: Task vs. control		 
1 foci from //Quide, 2013: Task vs. control		 
1 foci from //Ravizza, 2004: Task vs. control		 
1 foci from //Schneiders, 2011: Task vs. control		 
1 foci from //Sweet, 2010: Task vs. control		 
1 foci from //Sanchez-Carrion, 2008: Task vs. control		 
1 foci from //Yan, 2011: Task vs. control		 

Contributors to cluster #9
1 foci from //Yoo, 2004: Task vs. control		 
1 foci from //Harvey, 2005: Task vs. control		 
1 foci from //Ricciardi, 2006: Task vs. control		 
1 foci from //Koshino, 2008: Task vs. control		 
1 foci from //Scheuerecker, 2008: Task vs. control		 
1 foci from //Barch, 2007: Task vs. Encoding		 
1 foci from //Drapier, 2008: Task vs. control		 
1 foci from //Drobyshevsky, 2006: Task vs. control		 
1 foci from //Habel, 2007: Task vs. control		 
1 foci from //Oflaz, 2014: Task vs. control		 
1 foci from //Ravizza, 2004: Task vs. control		 
1 foci from //Reuter, 2008: Task vs. control		 
1 foci from //Schneiders, 2011: Task vs. control		 
1 foci from //Seo, 2014: Task vs. control		 
1 foci from //Sanchez-Carrion, 2008: Task vs. control		 

Contributors to cluster #10
1 foci from //Scheuerecker, 2008: Task vs. control		 
1 foci from //Blokland, 2011: Task vs. control		 
1 foci from //Chechko, 2015: Task vs. control		 
1 foci from //Paskavitz, 2010: Task vs. control		 
1 foci from //Ravizza, 2004: Task vs. control		 
1 foci from //Schneiders, 2011: Task vs. control		 
1 foci from //Sweet, 2010: Task vs. control		 
