# Supplementary material for: Does emotion regulation engage the same neural circuit as working memory? A meta-analytical comparison between cognitive reappraisal of negative emotion and 2-back working memory task
Source: PLoS One. 2018 Sep 13;13(9):e0203753. doi: 10.1371/journal.pone.0203753 (PMC6136767; doi:10.1371/journal.pone.0203753)
Supplement: S2 File — The minimal data set necessary to replicate these study findings are provided as a supplementary file. (ZIP) [file pone.0203753.s002.zip › WM_05/WorkingMemory_clust.xls]

Cluster #	Volume (mm^3)	Weighted Center (x,y,z)			Extrema Value	x	y	z	Label
1	15928	-37.4	6.6	30.7	0.08529061	-32	20	4	Left Cerebrum.Sub-lobar.Insula.Gray Matter.Brodmann area 13
					0.07424695	-44	2	34	Left Cerebrum.Frontal Lobe.Precentral Gyrus.Gray Matter.Brodmann area 6
					0.059019826	-42	-4	40	Left Cerebrum.Frontal Lobe.Precentral Gyrus.Gray Matter.Brodmann area 6
					0.05604682	-26	-6	52	Left Cerebrum.Frontal Lobe.Middle Frontal Gyrus.Gray Matter.Brodmann area 6
					0.037550796	-42	16	30	Left Cerebrum.Frontal Lobe.Middle Frontal Gyrus.Gray Matter.Brodmann area 9
					0.027629392	-40	24	26	Left Cerebrum.Frontal Lobe.Middle Frontal Gyrus.Gray Matter.Brodmann area 9
					0.023482729	-44	12	12	Left Cerebrum.Sub-lobar.Insula.Gray Matter.Brodmann area 13
2	10808	34.2	-54.9	39.8	0.07295787	30	-58	38	Right Cerebrum.Parietal Lobe.Sub-Gyral.Gray Matter.Brodmann area 39
					0.06318749	40	-46	40	Right Cerebrum.Parietal Lobe.Inferior Parietal Lobule.Gray Matter.Brodmann area 40
					0.023475036	24	-76	32	Right Cerebrum.Parietal Lobe.Precuneus.Gray Matter.Brodmann area 19
3	9480	-34.4	-55.4	39.9	0.08158801	-34	-56	40	Left Cerebrum.Parietal Lobe.Inferior Parietal Lobule.Gray Matter.Brodmann area 40
					0.06941488	-26	-64	38	Left Cerebrum.Parietal Lobe.Precuneus.Gray Matter.Brodmann area 7
					0.060778804	-40	-48	40	Left Cerebrum.Parietal Lobe.Inferior Parietal Lobule.Gray Matter.Brodmann area 40
4	6928	-.3	10.9	48	0.0941516	2	10	48	Right Cerebrum.Frontal Lobe.Superior Frontal Gyrus.Gray Matter.Brodmann area 6
					0.023601515	6	22	34	Right Cerebrum.Frontal Lobe.Cingulate Gyrus.Gray Matter.Brodmann area 32
5	6408	39	31.8	28.9	0.070112824	40	30	30	Right Cerebrum.Frontal Lobe.Middle Frontal Gyrus.Gray Matter.Brodmann area 9
					0.024890885	34	44	24	Right Cerebrum.Frontal Lobe.Middle Frontal Gyrus.Gray Matter.Brodmann area 10
					0.020028546	34	50	12	Right Cerebrum.Frontal Lobe.Middle Frontal Gyrus.Gray Matter.Brodmann area 10
6	6032	30.9	.4	49.2	0.059832033	26	-2	58	Right Cerebrum.Frontal Lobe.Sub-Gyral.Gray Matter.Brodmann area 6
					0.03907456	42	6	34	Right Cerebrum.Frontal Lobe.Precentral Gyrus.Gray Matter.Brodmann area 9
7	3336	31.1	20	3.9	0.09972853	30	20	4	Right Cerebrum.Sub-lobar.Claustrum.Gray Matter.*
8	2832	-30.8	-57.5	-28.1	0.034670204	-28	-62	-26	Left Cerebellum.Anterior Lobe.Culmen.Gray Matter.*
					0.031967998	-34	-58	-28	Left Cerebellum.Posterior Lobe.Tuber.Gray Matter.*
9	2296	-35.8	44.5	18.4	0.034589365	-36	44	18	Left Cerebrum.Frontal Lobe.Middle Frontal Gyrus.Gray Matter.Brodmann area 10
10	1256	29.5	-57.5	-27.9	0.040080886	30	-58	-28	Right Cerebellum.Posterior Lobe.Tuber.Gray Matter.*
